# Supplementary material for: Correction: Translocation of the neonicotinoid seed treatment clothianidin in maize
Source: PLoS One. 2017 Oct 11;12(10):e0186527. doi: 10.1371/journal.pone.0186527 (PMC5636174; doi:10.1371/journal.pone.0186527)
Supplement: S1 Dataset — (XLSX) [file pone.0186527.s001.xlsx]

## Sheet: 2014_2015_Cloth_Concentration
Sample_Date	Days_Post_Planting	Region	Block	Plot	Plant_Number	Treatment	Weight_g	Notes	Total_Sample	cloth_µg_g	Ln_cloth
2014-05-12	6	Root	1	1A	1	Fungicide	0.017	Complete	Yes	0.268235	-1.31589
2014-05-12	6	Root	1	1A	3	Fungicide	0.024	Complete	No	0.221667	-1.50658
2014-05-12	6	Root	1	1A	2	Fungicide	0.005	Complete	Yes	0.488	-0.71744
2014-05-12	6	Root	1	1A	4	Fungicide	0.011	Incomplete	No	0.117273	-2.14325
2014-05-12	6	Root	1	1A	5	Fungicide	0.012	Complete	Yes	0.8625	-0.14792
2014-05-12	6	Seed	1	1A	1	Fungicide	0.32	Complete	Yes	0.466313	-0.762899
2014-05-12	6	Seed	1	1A	2	Fungicide	0.247	Complete	Yes	1.51316	0.414199
2014-05-12	6	Seed	1	1A	3	Fungicide	0.299	Complete	No	0.616522	-0.483662
2014-05-12	6	Seed	1	1A	4	Fungicide	0.288	Complete	No	0.723368	-0.323837
2014-05-12	6	Seed	1	1A	5	Fungicide	0.275	Complete	Yes	2.90505	1.06645
2014-05-12	6	Shoot	1	1A	1	Fungicide	0.032	Complete	Yes	0.186562	-1.67899
2014-05-12	6	Shoot	1	1A	3	Fungicide	0.029	Incomplete	No	0.354138	-1.03807
2014-05-12	6	Shoot	1	1A	2	Fungicide	0.06	Complete	Yes	0.457833	-0.78125
2014-05-12	6	Shoot	1	1A	4	Fungicide	0.023	Incomplete	No	0.192174	-1.64935
2014-05-12	6	Shoot	1	1A	5	Fungicide	0.015	Complete	Yes	1.028	0.0276152
2014-05-12	6	Root	2	1B	1	Naked	0.05	Complete	Yes	0.536	-0.623621
2014-05-12	6	Root	2	1B	3	Naked	0.068	Complete	Yes	0.316912	-1.14913
2014-05-12	6	Root	2	1B	2	Naked	0.01	Complete	Yes	0.069	-2.67365
2014-05-12	6	Root	2	1B	4	Naked	0.013	Complete	Yes	0.12	-2.12026
2014-05-12	6	Root	2	1B	5	Naked	0.032	Complete	Yes	1.13625	0.127733
2014-05-12	6	Seed	2	1B	1	Naked	0.399	Complete	Yes	2.58632	0.950234
2014-05-12	6	Seed	2	1B	2	Naked	0.245	Complete	Yes	0.694898	-0.36399
2014-05-12	6	Seed	2	1B	3	Naked	0.369	Complete	Yes	3.20401	1.1644
2014-05-12	6	Seed	2	1B	4	Naked	0.299	Complete	Yes	0.644214	-0.439724
2014-05-12	6	Seed	2	1B	5	Naked	0.26	Complete	Yes	7.13923	1.96561
2014-05-12	6	Shoot	2	1B	1	Naked	0.111	Complete	Yes	0.763063	-0.270415
2014-05-12	6	Shoot	2	1B	3	Naked	0.09	Complete	Yes	1.26111	0.231993
2014-05-12	6	Shoot	2	1B	2	Naked	0.047	Complete	Yes	0.0925532	-2.37997
2014-05-12	6	Shoot	2	1B	4	Naked	0.084	Complete	Yes	0.17369	-1.75048
2014-05-12	6	Shoot	2	1B	5	Naked	0.025	Complete	Yes	2.4856	0.910514
2014-05-12	6	Root	3	1C	1	Low	0.034	Complete	Yes	0.526471	-0.64156
2014-05-12	6	Root	3	1C	3	Low	0.053	Complete	Yes	0.56434	-0.572099
2014-05-12	6	Root	3	1C	2	Low	0.035	Complete	Yes	0.642286	-0.442722
2014-05-12	6	Root	3	1C	4	Low	0.018	Complete	Yes	1.12	0.113329
2014-05-12	6	Root	3	1C	5	Low	0.02	Complete	Yes	1.7555	0.562754
2014-05-12	6	Seed	3	1C	1	Low	0.28	Complete	Yes	1.72161	0.543258
2014-05-12	6	Seed	3	1C	2	Low	0.301	Complete	Yes	3.14156	1.14472
2014-05-12	6	Seed	3	1C	3	Low	0.344	Complete	Yes	5.98465	1.7892
2014-05-12	6	Seed	3	1C	4	Low	0.289	Complete	Yes	6.44554	1.86339
2014-05-12	6	Seed	3	1C	5	Low	0.346	Complete	Yes	6.03173	1.79703
2014-05-12	6	Shoot	3	1C	1	Low	0.112	Complete	Yes	0.449554	-0.7995
2014-05-12	6	Shoot	3	1C	2	Low	0.128	Complete	Yes	1.04656	0.045511
2014-05-12	6	Shoot	3	1C	3	Low	0.133	Complete	Yes	1.64361	0.496894
2014-05-12	6	Shoot	3	1C	4	Low	0.122	Complete	Yes	2.13008	0.75616
2014-05-12	6	Shoot	3	1C	5	Low	0.121	Complete	Yes	1.51719	0.41686
2014-05-12	6	Root	4	1D	1	Fungicide	0.033	Complete	Yes	0.0569697	-2.86524
2014-05-12	6	Root	4	1D	3	Fungicide	0.022	Complete	Yes	0.369091	-0.996712
2014-05-12	6	Root	4	1D	2	Fungicide	0.012	Complete	Yes	0.255	-1.36649
2014-05-12	6	Root	4	1D	4	Fungicide	0.04	Complete	No	0.477	-0.740239
2014-05-12	6	Root	4	1D	5	Fungicide	0.03	Complete	Yes	0.212667	-1.54803
2014-05-12	6	Seed	4	1D	1	Fungicide	0.371	Complete	Yes	0.258086	-1.35446
2014-05-12	6	Seed	4	1D	3	Fungicide	0.295	Complete	Yes	0.573559	-0.555894
2014-05-12	6	Seed	4	1D	2	Fungicide	0.274	Complete	Yes	1.0465	0.0454478
2014-05-12	6	Seed	4	1D	5	Fungicide	0.363	Complete	Yes	0.756226	-0.279415
2014-05-12	6	Shoot	4	1D	1	Fungicide	0.12	Complete	Yes	0.148083	-1.90998
2014-05-12	6	Shoot	4	1D	3	Fungicide	0.107	Complete	Yes	0.368692	-0.997795
2014-05-12	6	Shoot	4	1D	2	Fungicide	0.045	Complete	Yes	0.408222	-0.895944
2014-05-12	6	Shoot	4	1D	4	Fungicide	0.029	Incomplete	No	1.08552	0.0820566
2014-05-12	6	Shoot	4	1D	5	Fungicide	0.022	Complete	Yes	0.379545	-0.968781
2014-05-12	6	Root	1	2A	1	Low	0.014	Complete	No	0.597857	-0.514403
2014-05-12	6	Root	1	2A	3	Low	0.026	Complete	Yes	0.678462	-0.387927
2014-05-12	6	Root	1	2A	2	Low	0.03	Complete	Yes	0.751333	-0.285906
2014-05-12	6	Root	1	2A	5	Low	0.015	Complete	Yes	0.498667	-0.695817
2014-05-12	6	Seed	1	2A	1	Low	0.397	Complete	No	3.23237	1.17321
2014-05-12	6	Seed	1	2A	3	Low	0.308	Complete	Yes	6.31383	1.84274
2014-05-12	6	Seed	1	2A	2	Low	0.354	Complete	Yes	6.32921	1.84518
2014-05-12	6	Seed	1	2A	4	Low	0.368	Complete	No	5.62427	1.72709
2014-05-12	6	Seed	1	2A	5	Low	0.374	Complete	Yes	4.89989	1.58921
2014-05-12	6	Shoot	1	2A	3	Low	0.021	Complete	Yes	4.18667	1.4319
2014-05-12	6	Shoot	1	2A	2	Low	0.105	Complete	Yes	3.16619	1.15253
2014-05-12	6	Shoot	1	2A	4	Low	0.014	Complete	No	3.95357	1.37462
2014-05-12	6	Shoot	1	2A	5	Low	0.015	Complete	Yes	4.22267	1.44047
2014-05-12	6	Root	2	2B	1	Fungicide	0.034	Complete	Yes	0.0952941	-2.35079
2014-05-12	6	Root	2	2B	2	Fungicide	0.023	Complete	Yes	0.244348	-1.40916
2014-05-12	6	Root	2	2B	3	Fungicide	0.012	Complete	Yes	0.438333	-0.824776
2014-05-12	6	Root	2	2B	4	Fungicide	0.033	Complete	Yes	0.364848	-1.00827
2014-05-12	6	Root	2	2B	5	Fungicide	0.017	Complete	Yes	0.748824	-0.289252
2014-05-12	6	Seed	2	2B	1	Fungicide	0.265	Complete	Yes	0.651736	-0.428116
2014-05-12	6	Seed	2	2B	3	Fungicide	0.344	Complete	Yes	1.31648	0.274963
2014-05-12	6	Seed	2	2B	2	Fungicide	0.313	Complete	Yes	1.99511	0.6907
2014-05-12	6	Seed	2	2B	4	Fungicide	0.284	Complete	Yes	3.41694	1.22874
2014-05-12	6	Seed	2	2B	5	Fungicide	0.328	Complete	Yes	0.432317	-0.838596
2014-05-12	6	Shoot	2	2B	1	Fungicide	0.065	Complete	Yes	0.171077	-1.76564
2014-05-12	6	Shoot	2	2B	3	Fungicide	0.083	Complete	Yes	0.565542	-0.56997
2014-05-12	6	Shoot	2	2B	2	Fungicide	0.09	Complete	Yes	0.633778	-0.456057
2014-05-12	6	Shoot	2	2B	4	Fungicide	0.082	Complete	Yes	1.13659	0.128028
2014-05-12	6	Shoot	2	2B	5	Fungicide	0.101	Complete	Yes	0.177129	-1.73088
2014-05-12	6	Root	3	2C	1	Naked	0.03	Complete	Yes	0.153	-1.87732
2014-05-12	6	Root	3	2C	3	Naked	0.031	Complete	Yes	0.349677	-1.05074
2014-05-12	6	Root	3	2C	2	Naked	0.035	Complete	Yes	0.711143	-0.340882
2014-05-12	6	Root	3	2C	4	Naked	0.009	Incomplete	No	0.506667	-0.679902
2014-05-12	6	Root	3	2C	5	Naked	0.068	Complete	Yes	0.511176	-0.67104
2014-05-12	6	Seed	3	2C	1	Naked	0.292	Complete	Yes	0.940685	-0.061147
2014-05-12	6	Seed	3	2C	3	Naked	0.308	Complete	Yes	3.2799	1.18781
2014-05-12	6	Seed	3	2C	2	Naked	0.313	Complete	Yes	6.97751	1.94269
2014-05-12	6	Seed	3	2C	4	Naked	0.289	Complete	No	2.68405	0.987326
2014-05-12	6	Seed	3	2C	5	Naked	0.357	Complete	Yes	2.72927	1.00403
2014-05-12	6	Shoot	3	2C	1	Naked	0.092	Complete	Yes	0.369891	-0.994546
2014-05-12	6	Shoot	3	2C	3	Naked	0.097	Complete	Yes	0.872165	-0.136777
2014-05-12	6	Shoot	3	2C	2	Naked	0.089	Complete	Yes	2.39382	0.872891
2014-05-12	6	Shoot	3	2C	4	Naked	0.027	Incomplete	No	0.281852	-1.26637
2014-05-12	6	Shoot	3	2C	5	Naked	0.151	Complete	Yes	0.999868	-0.000132459
2014-05-12	6	Root	4	2D	1	Low	0.046	Complete	Yes	0.711304	-0.340655
2014-05-12	6	Root	4	2D	3	Low	0.034	Complete	Yes	1.83853	0.608966
2014-05-12	6	Root	4	2D	2	Low	0.023	Complete	Yes	0.972174	-0.0282206
2014-05-12	6	Root	4	2D	4	Low	0.024	Complete	Yes	0.555417	-0.588037
2014-05-12	6	Root	4	2D	5	Low	0.028	Complete	Yes	2.0825	0.733569
2014-05-12	6	Seed	4	2D	1	Low	0.344	Complete	Yes	3.2443	1.1769
2014-05-12	6	Seed	4	2D	3	Low	0.272	Complete	Yes	6.4861	1.86966
2014-05-12	6	Seed	4	2D	2	Low	0.361	Complete	Yes	7.67089	2.03743
2014-05-12	6	Seed	4	2D	4	Low	0.365	Complete	Yes	8.51348	2.14165
2014-05-12	6	Seed	4	2D	5	Low	0.354	Complete	Yes	7.30831	1.98901
2014-05-12	6	Shoot	4	2D	1	Low	0.153	Complete	Yes	1.85484	0.617797
2014-05-12	6	Shoot	4	2D	3	Low	0.145	Complete	Yes	3.40455	1.22511
2014-05-12	6	Shoot	4	2D	2	Low	0.154	Complete	Yes	4.03714	1.39554
2014-05-12	6	Shoot	4	2D	4	Low	0.058	Complete	Yes	2.7069	0.995803
2014-05-12	6	Shoot	4	2D	5	Low	0.138	Complete	Yes	4.11217	1.41395
2014-05-12	6	Root	1	3A	1	High	0.029	Complete	Yes	2.71655	0.999363
2014-05-12	6	Root	1	3A	2	High	0.04	Complete	Yes	5.6905	1.7388
2014-05-12	6	Root	1	3A	3	High	0.006	Incomplete	No	20.11	3.00122
2014-05-12	6	Root	1	3A	4	High	0.039	Complete	Yes	23.2138	3.14475
2014-05-12	6	Root	1	3A	5	High	0.016	Complete	Yes	91.88	4.52048
2014-05-12	6	Seed	1	3A	1	High	0.291	Complete	Yes	11.4808	2.44068
2014-05-12	6	Seed	1	3A	2	High	0.313	Complete	Yes	30.7925	3.42727
2014-05-12	6	Seed	1	3A	3	High	0.363	Complete	No	61.354	4.11666
2014-05-12	6	Seed	1	3A	4	High	0.291	Complete	Yes	93.3574	4.53644
2014-05-12	6	Seed	1	3A	5	High	0.287	Complete	Yes	113.282	4.72988
2014-05-12	6	Shoot	1	3A	1	High	0.054	Complete	Yes	6.38537	1.85401
2014-05-12	6	Shoot	1	3A	2	High	0.089	Complete	Yes	43.2381	3.76672
2014-05-12	6	Shoot	1	3A	3	High	0.025	Incomplete	No	64.0908	4.1603
2014-05-12	6	Shoot	1	3A	4	High	0.112	Complete	Yes	27.8815	3.32796
2014-05-12	6	Shoot	1	3A	5	High	0.078	Complete	Yes	41.7521	3.73175
2014-05-12	6	Root	2	3B	1	High	0.034	Complete	Yes	8.83941	2.17922
2014-05-12	6	Root	2	3B	2	High	0.019	Complete	Yes	75.6853	4.32658
2014-05-12	6	Root	2	3B	3	High	0.023	Incomplete	No	34.7065	3.54693
2014-05-12	6	Root	2	3B	4	High	0.031	Complete	Yes	18.4158	2.91321
2014-05-12	6	Root	2	3B	5	High	0.017	Complete	Yes	58.1159	4.06244
2014-05-12	6	Seed	2	3B	1	High	0.351	Complete	Yes	34.8422	3.55083
2014-05-12	6	Seed	2	3B	2	High	0.213	Complete	Yes	104.346	4.64772
2014-05-12	6	Seed	2	3B	3	High	0.447	Complete	No	51.9885	3.95102
2014-05-12	6	Seed	2	3B	4	High	0.37	Complete	Yes	48.9214	3.89022
2014-05-12	6	Seed	2	3B	5	High	0.363	Complete	Yes	84.1742	4.43289
2014-05-12	6	Shoot	2	3B	1	High	0.131	Complete	Yes	11.5998	2.45099
2014-05-12	6	Shoot	2	3B	2	High	0.12	Complete	Yes	24.9499	3.21687
2014-05-12	6	Shoot	2	3B	3	High	0.115	Complete	No	34.6749	3.54602
2014-05-12	6	Shoot	2	3B	4	High	0.114	Complete	Yes	16.1046	2.77911
2014-05-12	6	Shoot	2	3B	5	High	0.034	Complete	Yes	46.5082	3.83963
2014-05-12	6	Root	3	3C	1	Fungicide	0.033	Complete	Yes	0.357273	-1.02926
2014-05-12	6	Root	3	3C	2	Fungicide	0.045	Complete	Yes	0.481111	-0.731657
2014-05-12	6	Root	3	3C	3	Fungicide	0.025	Complete	No	0.9812	-0.018979
2014-05-12	6	Root	3	3C	4	Fungicide	0.017	Complete	Yes	1.22176	0.200296
2014-05-12	6	Root	3	3C	5	Fungicide	0.031	Complete	Yes	0.860323	-0.150448
2014-05-12	6	Seed	3	3C	1	Fungicide	0.259	Complete	Yes	0.654672	-0.423621
2014-05-12	6	Seed	3	3C	2	Fungicide	0.25	Complete	Yes	1.97888	0.682531
2014-05-12	6	Seed	3	3C	3	Fungicide	0.389	Complete	No	2.16728	0.773471
2014-05-12	6	Seed	3	3C	4	Fungicide	0.24	Complete	Yes	3.77158	1.32749
2014-05-12	6	Seed	3	3C	5	Fungicide	0.237	Complete	Yes	2.22468	0.799615
2014-05-12	6	Shoot	3	3C	1	Fungicide	0.097	Complete	Yes	0.35134	-1.046
2014-05-12	6	Shoot	3	3C	2	Fungicide	0.107	Complete	Yes	0.684953	-0.378405
2014-05-12	6	Shoot	3	3C	3	Fungicide	0.018	Incomplete	No	1.305	0.266203
2014-05-12	6	Shoot	3	3C	4	Fungicide	0.078	Complete	Yes	1.50449	0.408452
2014-05-12	6	Shoot	3	3C	5	Fungicide	0.094	Complete	Yes	1.20394	0.185596
2014-05-12	6	Root	4	3D	1	Naked	0.016	Incomplete	No	0.131875	-2.0259
2014-05-12	6	Root	4	3D	3	Naked	0.019	Complete	Yes	0.675789	-0.391874
2014-05-12	6	Root	4	3D	4	Naked	0.011	Incomplete	No	1.44636	0.369053
2014-05-12	6	Root	4	3D	5	Naked	0.038	Complete	Yes	0.393421	-0.932875
2014-05-12	6	Seed	4	3D	1	Naked	0.317	Complete	No	0.94858	-0.0527887
2014-05-12	6	Seed	4	3D	2	Naked	0.297	Complete	No	0.796094	-0.228038
2014-05-12	6	Seed	4	3D	3	Naked	0.296	Complete	Yes	2.45777	0.899255
2014-05-12	6	Seed	4	3D	4	Naked	0.404	Complete	No	3.87356	1.35418
2014-05-12	6	Seed	4	3D	5	Naked	0.37	Complete	Yes	3.153	1.14835
2014-05-12	6	Shoot	4	3D	1	Naked	0.093	Complete	No	0.193548	-1.64223
2014-05-12	6	Shoot	4	3D	3	Naked	0.09	Complete	Yes	0.840111	-0.174221
2014-05-12	6	Shoot	4	3D	2	Naked	0.017	Complete	No	0.724706	-0.321989
2014-05-12	6	Shoot	4	3D	4	Naked	0.037	Complete	No	1.95162	0.668661
2014-05-12	6	Shoot	4	3D	5	Naked	0.12	Complete	Yes	0.619583	-0.478708
2014-05-12	6	Root	1	4A	1	Naked	0.015	Incomplete	No	0.354667	-1.03658
2014-05-12	6	Root	1	4A	2	Naked	0.027	Complete	Yes	0.102963	-2.27339
2014-05-12	6	Root	1	4A	3	Naked	0.007	Incomplete	No	0.812857	-0.2072
2014-05-12	6	Root	1	4A	4	Naked	0.02	Incomplete	No	0.194	-1.6399
2014-05-12	6	Root	1	4A	5	Naked	0.01	Complete	Yes	0.454	-0.789658
2014-05-12	6	Seed	1	4A	1	Naked	0.399	Complete	No	0.331679	-1.10359
2014-05-12	6	Seed	1	4A	2	Naked	0.392	Complete	Yes	1.09454	0.0903349
2014-05-12	6	Seed	1	4A	3	Naked	0.288	Complete	No	1.47389	0.387904
2014-05-12	6	Seed	1	4A	4	Naked	0.277	Complete	No	0.543141	-0.610387
2014-05-12	6	Seed	1	4A	5	Naked	0.278	Complete	Yes	0.700072	-0.356572
2014-05-12	6	Shoot	1	4A	1	Naked	0.077	Complete	No	0.116104	-2.15327
2014-05-12	6	Shoot	1	4A	3	Naked	0.07	Complete	No	0.244143	-1.41
2014-05-12	6	Shoot	1	4A	2	Naked	0.09	Complete	Yes	0.522778	-0.648599
2014-05-12	6	Shoot	1	4A	4	Naked	0.084	Complete	No	0.257024	-1.35859
2014-05-12	6	Shoot	1	4A	5	Naked	0.065	Complete	Yes	0.209846	-1.56138
2014-05-12	6	Root	2	4B	1	Low	0.064	Complete	Yes	0.0801562	-2.52378
2014-05-12	6	Root	2	4B	2	Low	0.055	Complete	Yes	0.507273	-0.678706
2014-05-12	6	Root	2	4B	3	Low	0.043	Complete	Yes	1.08023	0.0771763
2014-05-12	6	Root	2	4B	4	Low	0.017	Incomplete	No	0.399412	-0.917762
2014-05-12	6	Root	2	4B	5	Low	0.011	Complete	Yes	0.638182	-0.449132
2014-05-12	6	Seed	2	4B	1	Low	0.383	Complete	Yes	3.4189	1.22932
2014-05-12	6	Seed	2	4B	2	Low	0.38	Complete	Yes	7.94961	2.07312
2014-05-12	6	Seed	2	4B	3	Low	0.32	Complete	Yes	11.7203	2.46132
2014-05-12	6	Seed	2	4B	4	Low	0.276	Complete	No	6.26123	1.83438
2014-05-12	6	Seed	2	4B	5	Low	0.233	Complete	Yes	4.89708	1.58864
2014-05-12	6	Shoot	2	4B	1	Low	0.122	Complete	Yes	1.41918	0.350079
2014-05-12	6	Shoot	2	4B	2	Low	0.147	Complete	Yes	5.10837	1.63088
2014-05-12	6	Shoot	2	4B	3	Low	0.108	Complete	Yes	4.81417	1.57156
2014-05-12	6	Shoot	2	4B	4	Low	0.094	Complete	No	3.09266	1.12903
2014-05-12	6	Shoot	2	4B	5	Low	0.073	Complete	Yes	1.27671	0.244288
2014-05-12	6	Root	3	4C	1	High	0.01	Incomplete	No	21.661	3.07551
2014-05-12	6	Root	3	4C	3	High	0.025	Complete	Yes	52.7004	3.96462
2014-05-12	6	Root	3	4C	2	High	0.023	Complete	Yes	92.8191	4.53065
2014-05-12	6	Root	3	4C	4	High	0.015	Incomplete	No	8.54	2.14476
2014-05-12	6	Root	3	4C	5	High	0.01	Complete	Yes	2.264	0.817133
2014-05-12	6	Seed	3	4C	1	High	0.219	Complete	No	91.5792	4.5172
2014-05-12	6	Seed	3	4C	3	High	0.365	Complete	Yes	67.254	4.20848
2014-05-12	6	Seed	3	4C	2	High	0.375	Complete	Yes	60.4912	4.1025
2014-05-12	6	Seed	3	4C	4	High	0.26	Complete	No	34.2722	3.53434
2014-05-12	6	Seed	3	4C	5	High	0.391	Complete	Yes	22.5156	3.11421
2014-05-12	6	Shoot	3	4C	1	High	0.087	Complete	No	11.2397	2.41945
2014-05-12	6	Shoot	3	4C	2	High	0.097	Complete	Yes	18.4703	2.91616
2014-05-12	6	Shoot	3	4C	3	High	0.143	Complete	Yes	31.4409	3.44811
2014-05-12	6	Shoot	3	4C	4	High	0.093	Complete	No	19.1935	2.95457
2014-05-12	6	Shoot	3	4C	5	High	0.127	Complete	Yes	15.3166	2.72894
2014-05-12	6	Root	4	4D	1	High	0.01	Incomplete	No	7.79	2.05284
2014-05-12	6	Root	4	4D	2	High	0.005	Incomplete	No	25.64	3.24415
2014-05-12	6	Root	4	4D	3	High	0.031	Complete	No	25.3097	3.23119
2014-05-12	6	Root	4	4D	4	High	0.024	Complete	Yes	7.55708	2.02249
2014-05-12	6	Root	4	4D	5	High	0.009	Complete	No	45.6467	3.82093
2014-05-12	6	Seed	4	4D	1	High	0.308	Complete	No	38.1954	3.64271
2014-05-12	6	Seed	4	4D	3	High	0.404	Complete	No	60.5052	4.10273
2014-05-12	6	Seed	4	4D	2	High	0.379	Complete	No	44.655	3.79897
2014-05-12	6	Seed	4	4D	4	High	0.375	Complete	Yes	37.9257	3.63563
2014-05-12	6	Seed	4	4D	5	High	0.268	Complete	Yes	92.8689	4.53119
2014-05-12	6	Shoot	4	4D	1	High	0.062	Complete	No	7.72726	2.04475
2014-05-12	6	Shoot	4	4D	2	High	0.02	Incomplete	No	16.5625	2.80714
2014-05-12	6	Shoot	4	4D	3	High	0.024	Incomplete	No	18.5342	2.91962
2014-05-12	6	Shoot	4	4D	4	High	0.127	Complete	Yes	18.4331	2.91415
2014-05-14	8	Root	1	1A	1	Fungicide	0.086	Complete	Yes	0.122209	-2.10202
2014-05-14	8	Root	1	1A	2	Fungicide	0.074	Complete	Yes	0.132973	-2.01761
2014-05-14	8	Root	1	1A	3	Fungicide	0.049	Complete	Yes	0.142245	-1.95021
2014-05-14	8	Root	1	1A	4	Fungicide	0.044	Complete	Yes	0.0679545	-2.68892
2014-05-14	8	Root	1	1A	5	Fungicide	0.037	Complete	Yes	0.106216	-2.24228
2014-05-14	8	Seed	1	1A	1	Fungicide	0.43	Complete	Yes	0.191233	-1.65427
2014-05-14	8	Seed	1	1A	2	Fungicide	0.38	Complete	Yes	0.880737	-0.126996
2014-05-14	8	Seed	1	1A	3	Fungicide	0.255	Complete	Yes	0.466706	-0.762056
2014-05-14	8	Seed	1	1A	4	Fungicide	0.326	Complete	Yes	0.326104	-1.12054
2014-05-14	8	Seed	1	1A	5	Fungicide	0.389	Complete	Yes	0.527584	-0.639448
2014-05-14	8	Shoot	1	1A	1	Fungicide	0.2	Complete	Yes	0.01325	-4.32376
2014-05-14	8	Shoot	1	1A	2	Fungicide	0.176	Complete	Yes	0.225739	-1.48838
2014-05-14	8	Shoot	1	1A	3	Fungicide	0.249	Complete	Yes	0.132088	-2.02428
2014-05-14	8	Shoot	1	1A	4	Fungicide	0.184	Complete	Yes	0.0847826	-2.46766
2014-05-14	8	Shoot	1	1A	5	Fungicide	0.189	Complete	Yes	0.25	-1.38629
2014-05-14	8	Root	2	1B	2	Naked	0.092	Complete	Yes	0.133696	-2.01219
2014-05-14	8	Root	2	1B	1	Naked	0.051	Complete	Yes	0.164314	-1.80598
2014-05-14	8	Root	2	1B	3	Naked	0.063	Complete	Yes	0.235079	-1.44783
2014-05-14	8	Root	2	1B	4	Naked	0.02	Complete	Yes	0.344	-1.06711
2014-05-14	8	Root	2	1B	5	Naked	0.049	Complete	Yes	0.149592	-1.89984
2014-05-14	8	Seed	2	1B	1	Naked	0.4	Complete	Yes	0.50955	-0.674227
2014-05-14	8	Seed	2	1B	2	Naked	0.47	Complete	Yes	1.44306	0.366769
2014-05-14	8	Seed	2	1B	3	Naked	0.32	Complete	Yes	1.42506	0.354216
2014-05-14	8	Seed	2	1B	4	Naked	0.286	Complete	Yes	2.51042	0.92045
2014-05-14	8	Seed	2	1B	5	Naked	0.338	Complete	Yes	2.02399	0.705073
2014-05-14	8	Shoot	2	1B	1	Naked	0.269	Complete	Yes	0.1029	-2.274
2014-05-14	8	Shoot	2	1B	2	Naked	0.244	Complete	Yes	0.388852	-0.944555
2014-05-14	8	Shoot	2	1B	3	Naked	0.184	Complete	Yes	0.535815	-0.623966
2014-05-14	8	Shoot	2	1B	4	Naked	0.096	Complete	Yes	0.314375	-1.15717
2014-05-14	8	Shoot	2	1B	5	Naked	0.149	Complete	Yes	0.321141	-1.13588
2014-05-14	8	Root	3	1C	1	Low	0.086	Complete	Yes	0.444186	-0.811512
2014-05-14	8	Root	3	1C	2	Low	0.025	Complete	Yes	0.6216	-0.475458
2014-05-14	8	Root	3	1C	3	Low	0.062	Complete	Yes	0.553871	-0.590824
2014-05-14	8	Root	3	1C	4	Low	0.034	Complete	Yes	0.254706	-1.36765
2014-05-14	8	Root	3	1C	5	Low	0.043	Complete	Yes	0.18186	-1.70452
2014-05-14	8	Seed	3	1C	1	Low	0.44	Complete	Yes	1.74832	0.558654
2014-05-14	8	Seed	3	1C	2	Low	0.41	Complete	Yes	2.24893	0.810453
2014-05-14	8	Seed	3	1C	3	Low	0.29	Complete	Yes	3.4929	1.25073
2014-05-14	8	Seed	3	1C	4	Low	0.321	Complete	Yes	4.58981	1.52384
2014-05-14	8	Seed	3	1C	5	Low	0.291	Complete	Yes	1.60031	0.470197
2014-05-14	8	Shoot	3	1C	1	Low	0.24	Complete	Yes	0.4995	-0.694148
2014-05-14	8	Shoot	3	1C	2	Low	0.141	Complete	Yes	0.465035	-0.765642
2014-05-14	8	Shoot	3	1C	3	Low	0.23	Complete	Yes	1.06374	0.0617902
2014-05-14	8	Shoot	3	1C	4	Low	0.131	Complete	Yes	1.15229	0.141751
2014-05-14	8	Shoot	3	1C	5	Low	0.219	Complete	Yes	0.39484	-0.929274
2014-05-14	8	Root	4	1D	2	Fungicide	0.053	Complete	Yes	0.104151	-2.26191
2014-05-14	8	Root	4	1D	1	Fungicide	0.088	Complete	No	0.119659	-2.12311
2014-05-14	8	Root	4	1D	3	Fungicide	0.046	Complete	Yes	0.117391	-2.14224
2014-05-14	8	Root	4	1D	4	Fungicide	0.067	Complete	Yes	0.0550746	-2.89907
2014-05-14	8	Root	4	1D	5	Fungicide	0.051	Complete	Yes	0.0780392	-2.55054
2014-05-14	8	Seed	4	1D	2	Fungicide	0.36	Complete	Yes	0.464694	-0.766375
2014-05-14	8	Seed	4	1D	1	Fungicide	0.52	Didn't tare	No	0.227788	-1.47934
2014-05-14	8	Seed	4	1D	3	Fungicide	0.344	Complete	Yes	1.37241	0.31657
2014-05-14	8	Seed	4	1D	4	Fungicide	0.328	Complete	Yes	0.764726	-0.268238
2014-05-14	8	Seed	4	1D	5	Fungicide	0.188	Complete	Yes	0.511915	-0.669597
2014-05-14	8	Shoot	4	1D	2	Fungicide	0.186	Complete	Yes	0.107419	-2.23101
2014-05-14	8	Shoot	4	1D	1	Fungicide	0.253	Complete	No	0.115613	-2.15751
2014-05-14	8	Shoot	4	1D	3	Fungicide	0.284	Complete	Yes	0.57493	-0.553508
2014-05-14	8	Shoot	4	1D	4	Fungicide	0.201	Complete	Yes	0.284627	-1.25658
2014-05-14	8	Shoot	4	1D	5	Fungicide	0.158	Complete	Yes	0.145823	-1.92536
2014-05-14	8	Root	1	2A	2	Low	0.05	Complete	Yes	0.2052	-1.58377
2014-05-14	8	Root	1	2A	1	Low	0.024	Complete	Yes	0.545833	-0.605442
2014-05-14	8	Root	1	2A	3	Low	0.057	Complete	Yes	0.234737	-1.44929
2014-05-14	8	Root	1	2A	4	Low	0.077	Complete	Yes	0.285974	-1.25185
2014-05-14	8	Root	1	2A	5	Low	0.061	Complete	Yes	0.115902	-2.15501
2014-05-14	8	Seed	1	2A	1	Low	0.3	Complete	Yes	4.70847	1.54936
2014-05-14	8	Seed	1	2A	2	Low	0.49	Complete	Yes	3.22218	1.17006
2014-05-14	8	Seed	1	2A	3	Low	0.373	Complete	Yes	1.94879	0.66721
2014-05-14	8	Seed	1	2A	4	Low	0.429	Complete	Yes	6.729	1.90643
2014-05-14	8	Seed	1	2A	5	Low	0.392	Complete	Yes	2.80974	1.03309
2014-05-14	8	Shoot	1	2A	1	Low	0.128	Complete	Yes	1.10602	0.100764
2014-05-14	8	Shoot	1	2A	2	Low	0.251	Complete	Yes	1.38685	0.327037
2014-05-14	8	Shoot	1	2A	3	Low	0.225	Complete	Yes	0.635067	-0.454025
2014-05-14	8	Shoot	1	2A	4	Low	0.214	Complete	Yes	3.33411	1.20421
2014-05-14	8	Shoot	1	2A	5	Low	0.185	Complete	Yes	0.253514	-1.37234
2014-05-14	8	Root	2	2B	1	Fungicide	0.077	Complete	Yes	0.145325	-1.92878
2014-05-14	8	Root	2	2B	2	Fungicide	0.056	Complete	Yes	0.115179	-2.16127
2014-05-14	8	Root	2	2B	3	Fungicide	0.049	Complete	Yes	0.247755	-1.39531
2014-05-14	8	Root	2	2B	4	Fungicide	0.081	Complete	Yes	0.114938	-2.16336
2014-05-14	8	Root	2	2B	5	Fungicide	0.103	Complete	Yes	0.11	-2.20727
2014-05-14	8	Seed	2	2B	1	Fungicide	0.47	Complete	Yes	0.152128	-1.88304
2014-05-14	8	Seed	2	2B	2	Fungicide	0.34	Complete	Yes	0.736118	-0.306365
2014-05-14	8	Seed	2	2B	3	Fungicide	0.275	Complete	Yes	0.413455	-0.883208
2014-05-14	8	Seed	2	2B	5	Fungicide	0.364	Complete	Yes	0.804808	-0.217152
2014-05-14	8	Shoot	2	2B	1	Fungicide	0.219	Complete	Yes	0.060274	-2.80885
2014-05-14	8	Shoot	2	2B	2	Fungicide	0.185	Complete	Yes	0.21173	-1.55244
2014-05-14	8	Shoot	2	2B	3	Fungicide	0.151	Complete	Yes	0.104768	-2.256
2014-05-14	8	Shoot	2	2B	4	Fungicide	0.298	Complete	Yes	0.30302	-1.19396
2014-05-14	8	Shoot	2	2B	5	Fungicide	0.224	Complete	Yes	0.322054	-1.13304
2014-05-14	8	Root	3	2C	1	Naked	0.076	Complete	Yes	0.1825	-1.70101
2014-05-14	8	Root	3	2C	2	Naked	0.069	Complete	Yes	0.276232	-1.28651
2014-05-14	8	Root	3	2C	3	Naked	0.044	Complete	Yes	0.249773	-1.3872
2014-05-14	8	Root	3	2C	4	Naked	0.067	Complete	Yes	0.131493	-2.02881
2014-05-14	8	Root	3	2C	5	Naked	0.03	Complete	Yes	0.089	-2.41912
2014-05-14	8	Seed	3	2C	2	Naked	0.32	Complete	Yes	1.55428	0.441013
2014-05-14	8	Seed	3	2C	1	Naked	0.38	Complete	Yes	1.59626	0.467665
2014-05-14	8	Seed	3	2C	3	Naked	0.373	Complete	Yes	1.69845	0.529713
2014-05-14	8	Seed	3	2C	4	Naked	0.294	Complete	Yes	1.26541	0.235395
2014-05-14	8	Seed	3	2C	5	Naked	0.323	Complete	Yes	0.554861	-0.589038
2014-05-14	8	Shoot	3	2C	1	Naked	0.208	Complete	Yes	0.480577	-0.732768
2014-05-14	8	Shoot	3	2C	2	Naked	0.173	Complete	Yes	0.370694	-0.992379
2014-05-14	8	Shoot	3	2C	3	Naked	0.238	Complete	Yes	0.555588	-0.587728
2014-05-14	8	Shoot	3	2C	4	Naked	0.229	Complete	Yes	0.358297	-1.02639
2014-05-14	8	Shoot	3	2C	5	Naked	0.159	Complete	Yes	0.10805	-2.22516
2014-05-14	8	Root	4	2D	1	Low	0.08	Complete	Yes	0.417625	-0.873171
2014-05-14	8	Root	4	2D	2	Low	0.061	Complete	No	0.968525	-0.0319814
2014-05-14	8	Root	4	2D	3	Low	0.055	Complete	Yes	0.616545	-0.483623
2014-05-14	8	Root	4	2D	4	Low	0.061	Complete	Yes	0.255082	-1.36617
2014-05-14	8	Root	4	2D	5	Low	0.055	Complete	Yes	0.376	-0.978166
2014-05-14	8	Seed	4	2D	1	Low	0.38	Complete	Yes	2.32642	0.844331
2014-05-14	8	Seed	4	2D	3	Low	0.302	Complete	Yes	4.31626	1.46239
2014-05-14	8	Seed	4	2D	4	Low	0.281	Complete	Yes	4.81662	1.57207
2014-05-14	8	Seed	4	2D	5	Low	0.302	Complete	Yes	9.88662	2.29118
2014-05-14	8	Shoot	4	2D	1	Low	0.196	Complete	Yes	0.857755	-0.153437
2014-05-14	8	Shoot	4	2D	2	Low	0.203	Complete	No	2.08616	0.735324
2014-05-14	8	Shoot	4	2D	3	Low	0.178	Complete	Yes	1.53315	0.427322
2014-05-14	8	Shoot	4	2D	4	Low	0.183	Complete	Yes	1.48486	0.395323
2014-05-14	8	Shoot	4	2D	5	Low	0.189	Complete	Yes	2.13423	0.758107
2014-05-14	8	Root	1	3A	1	High	0.088	Complete	Yes	2.88057	1.05799
2014-05-14	8	Root	1	3A	2	High	0.043	Complete	Yes	2.24791	0.81
2014-05-14	8	Root	1	3A	3	High	0.032	Incomplete	No	54.2466	3.99354
2014-05-14	8	Root	1	3A	4	High	0.027	Complete	Yes	17.8544	2.88225
2014-05-14	8	Root	1	3A	5	High	0.046	Complete	Yes	36.7748	3.60481
2014-05-14	8	Seed	1	3A	2	High	0.37	Complete	Yes	22.7686	3.12538
2014-05-14	8	Seed	1	3A	1	High	0.37	Complete	Yes	29.5185	3.38502
2014-05-14	8	Seed	1	3A	3	High	0.303	Complete	No	82.5081	4.4129
2014-05-14	8	Seed	1	3A	4	High	0.23	Complete	Yes	40.0986	3.69134
2014-05-14	8	Seed	1	3A	5	High	0.365	Complete	Yes	56.8023	4.03958
2014-05-14	8	Shoot	1	3A	2	High	0.223	Complete	Yes	7.39839	2.00126
2014-05-14	8	Shoot	1	3A	1	High	0.247	Complete	Yes	8.45457	2.13471
2014-05-14	8	Shoot	1	3A	3	High	0.206	Complete	No	27.2674	3.30569
2014-05-14	8	Shoot	1	3A	4	High	0.159	Complete	Yes	14.2993	2.66021
2014-05-14	8	Shoot	1	3A	5	High	0.237	Complete	Yes	15.684	2.75264
2014-05-14	8	Root	2	3B	2	High	0.114	Complete	Yes	15.0663	2.71246
2014-05-14	8	Root	2	3B	1	High	0.102	Complete	Yes	10.532	2.35441
2014-05-14	8	Root	2	3B	3	High	0.099	Complete	Yes	16.2213	2.78633
2014-05-14	8	Root	2	3B	4	High	0.046	Complete	Yes	17.2039	2.84514
2014-05-14	8	Root	2	3B	5	High	0.08	Complete	Yes	22.7656	3.12525
2014-05-14	8	Seed	2	3B	1	High	0.46	Complete	Yes	38.4341	3.64894
2014-05-14	8	Seed	2	3B	2	High	0.34	Complete	Yes	70.7978	4.25983
2014-05-14	8	Seed	2	3B	3	High	0.384	Complete	Yes	68.1462	4.22166
2014-05-14	8	Seed	2	3B	4	High	0.378	Complete	Yes	62.667	4.13784
2014-05-14	8	Seed	2	3B	5	High	0.297	Complete	Yes	96.1708	4.56613
2014-05-14	8	Shoot	2	3B	1	High	0.266	Complete	Yes	7.89526	2.06626
2014-05-14	8	Shoot	2	3B	2	High	0.294	Complete	Yes	10.0924	2.31178
2014-05-14	8	Shoot	2	3B	3	High	0.265	Complete	Yes	17.9058	2.88513
2014-05-14	8	Shoot	2	3B	4	High	0.246	Complete	Yes	19.913	2.99138
2014-05-14	8	Shoot	2	3B	5	High	0.235	Complete	Yes	18.7834	2.93297
2014-05-14	8	Root	3	3C	2	Fungicide	0.058	Complete	Yes	0.100345	-2.29914
2014-05-14	8	Root	3	3C	1	Fungicide	0.08	Complete	Yes	0.1435	-1.94142
2014-05-14	8	Root	3	3C	3	Fungicide	0.039	Complete	Yes	0.353077	-1.04107
2014-05-14	8	Root	3	3C	4	Fungicide	0.063	Complete	Yes	0.159841	-1.83357
2014-05-14	8	Root	3	3C	5	Fungicide	0.043	Complete	Yes	0.693953	-0.36535
2014-05-14	8	Seed	3	3C	2	Fungicide	0.38	Complete	Yes	0.693711	-0.365701
2014-05-14	8	Seed	3	3C	1	Fungicide	0.38	Complete	Yes	0.457053	-0.782957
2014-05-14	8	Seed	3	3C	3	Fungicide	0.29	Complete	Yes	0.451276	-0.795676
2014-05-14	8	Seed	3	3C	4	Fungicide	0.315	Complete	Yes	3.47578	1.24582
2014-05-14	8	Seed	3	3C	5	Fungicide	0.292	Complete	Yes	0.939418	-0.0624949
2014-05-14	8	Shoot	3	3C	1	Fungicide	0.28	Complete	Yes	0.128643	-2.05072
2014-05-14	8	Shoot	3	3C	2	Fungicide	0.262	Complete	Yes	0.208206	-1.56923
2014-05-14	8	Shoot	3	3C	3	Fungicide	0.205	Complete	Yes	0.201659	-1.60118
2014-05-14	8	Shoot	3	3C	4	Fungicide	0.296	Complete	Yes	0.552736	-0.592874
2014-05-14	8	Shoot	3	3C	5	Fungicide	0.229	Complete	Yes	0.34952	-1.0512
2014-05-14	8	Root	4	3D	1	Naked	0.055	Complete	Yes	0.141636	-1.95449
2014-05-14	8	Root	4	3D	2	Naked	0.03	Complete	Yes	0.19	-1.66073
2014-05-14	8	Root	4	3D	3	Naked	0.071	Complete	Yes	0.222958	-1.50077
2014-05-14	8	Root	4	3D	4	Naked	0.033	Complete	Yes	0.181212	-1.70809
2014-05-14	8	Root	4	3D	5	Naked	0.045	Complete	Yes	0.226	-1.48722
2014-05-14	8	Seed	4	3D	2	Naked	0.38	Complete	Yes	1.21237	0.192576
2014-05-14	8	Seed	4	3D	1	Naked	0.44	Complete	Yes	2.28375	0.825819
2014-05-14	8	Seed	4	3D	3	Naked	0.319	Complete	Yes	1.9074	0.64574
2014-05-14	8	Seed	4	3D	4	Naked	0.258	Complete	Yes	2.16841	0.773995
2014-05-14	8	Seed	4	3D	5	Naked	0.268	Complete	Yes	2.09071	0.737503
2014-05-14	8	Shoot	4	3D	2	Naked	0.24	Complete	Yes	0.107583	-2.22949
2014-05-14	8	Shoot	4	3D	1	Naked	0.204	Complete	Yes	0.528578	-0.637564
2014-05-14	8	Shoot	4	3D	3	Naked	0.236	Complete	Yes	0.399449	-0.917669
2014-05-14	8	Shoot	4	3D	4	Naked	0.165	Complete	Yes	0.176667	-1.73349
2014-05-14	8	Shoot	4	3D	5	Naked	0.182	Complete	Yes	0.436703	-0.828501
2014-05-14	8	Root	1	4A	2	Naked	0.07	Complete	Yes	0.0821429	-2.4993
2014-05-14	8	Root	1	4A	1	Naked	0.01	Complete	Yes	0.213	-1.54646
2014-05-14	8	Root	1	4A	3	Naked	0.037	Complete	Yes	0.147838	-1.91164
2014-05-14	8	Root	1	4A	4	Naked	0.065	Complete	Yes	0.0870769	-2.44096
2014-05-14	8	Root	1	4A	5	Naked	0.08	Complete	Yes	0.11175	-2.19149
2014-05-14	8	Seed	1	4A	1	Naked	0.38	Complete	Yes	0.727132	-0.318648
2014-05-14	8	Seed	1	4A	2	Naked	0.41	Complete	Yes	1.52166	0.419801
2014-05-14	8	Seed	1	4A	3	Naked	0.239	Complete	Yes	0.694393	-0.364717
2014-05-14	8	Seed	1	4A	4	Naked	0.372	Complete	Yes	0.914086	-0.0898306
2014-05-14	8	Seed	1	4A	5	Naked	0.226	Complete	Yes	2.16044	0.770313
2014-05-14	8	Shoot	1	4A	1	Naked	0.13	Complete	Yes	0.182692	-1.69995
2014-05-14	8	Shoot	1	4A	2	Naked	0.2	Complete	Yes	0.29145	-1.23289
2014-05-14	8	Shoot	1	4A	3	Naked	0.148	Complete	Yes	0.113716	-2.17405
2014-05-14	8	Shoot	1	4A	4	Naked	0.241	Complete	Yes	0.290788	-1.23516
2014-05-14	8	Shoot	1	4A	5	Naked	0.203	Complete	Yes	0.429212	-0.845805
2014-05-14	8	Root	2	4B	2	Low	0.11	Complete	Yes	0.125909	-2.0722
2014-05-14	8	Root	2	4B	1	Low	0.06	Complete	Yes	0.414333	-0.881084
2014-05-14	8	Root	2	4B	3	Low	0.049	Complete	Yes	0.376327	-0.977298
2014-05-14	8	Root	2	4B	4	Low	0.071	Complete	Yes	0.251831	-1.379
2014-05-14	8	Root	2	4B	5	Low	0.053	Complete	Yes	0.336981	-1.08773
2014-05-14	8	Seed	2	4B	2	Low	0.41	Complete	Yes	2.56171	0.940674
2014-05-14	8	Seed	2	4B	1	Low	0.46	Complete	Yes	3.73591	1.31799
2014-05-14	8	Seed	2	4B	3	Low	0.203	Complete	Yes	5.10527	1.63027
2014-05-14	8	Seed	2	4B	4	Low	0.384	Complete	Yes	4.29719	1.45796
2014-05-14	8	Seed	2	4B	5	Low	0.32	Complete	Yes	2.6335	0.968314
2014-05-14	8	Shoot	2	4B	2	Low	0.25	Complete	Yes	0.68924	-0.372166
2014-05-14	8	Shoot	2	4B	1	Low	0.23	Complete	Yes	1.18291	0.16798
2014-05-14	8	Shoot	2	4B	3	Low	0.199	Complete	Yes	3.19387	1.16123
2014-05-14	8	Shoot	2	4B	4	Low	0.22	Complete	Yes	1.34695	0.297846
2014-05-14	8	Shoot	2	4B	5	Low	0.287	Complete	Yes	0.773728	-0.256535
2014-05-14	8	Root	3	4C	2	High	0.05	Complete	Yes	14.6312	2.68316
2014-05-14	8	Root	3	4C	1	High	0.04	Complete	Yes	13.673	2.61542
2014-05-14	8	Root	3	4C	3	High	0.032	Complete	Yes	2.3375	0.849082
2014-05-14	8	Root	3	4C	4	High	0.058	Complete	Yes	7.33086	1.99209
2014-05-14	8	Root	3	4C	5	High	0.082	Complete	Yes	19.5741	2.97421
2014-05-14	8	Seed	3	4C	1	High	0.37	Complete	Yes	34.1065	3.52949
2014-05-14	8	Seed	3	4C	2	High	0.41	Complete	Yes	34.2269	3.53301
2014-05-14	8	Seed	3	4C	3	High	0.287	Complete	Yes	18.6197	2.92422
2014-05-14	8	Seed	3	4C	4	High	0.365	Complete	Yes	54.8705	4.00498
2014-05-14	8	Seed	3	4C	5	High	0.372	Complete	Yes	62.0586	4.12808
2014-05-14	8	Shoot	3	4C	1	High	0.21	Complete	Yes	14.6983	2.68773
2014-05-14	8	Shoot	3	4C	2	High	0.23	Complete	Yes	18.988	2.94381
2014-05-14	8	Shoot	3	4C	3	High	0.17	Complete	Yes	4.44112	1.49091
2014-05-14	8	Shoot	3	4C	4	High	0.269	Complete	Yes	17.7121	2.87425
2014-05-14	8	Shoot	3	4C	5	High	0.237	Complete	Yes	26.0335	3.25939
2014-05-14	8	Root	4	4D	1	High	0.06	Complete	Yes	0.925833	-0.077061
2014-05-14	8	Root	4	4D	2	High	0.06	Complete	Yes	3.0335	1.10972
2014-05-14	8	Root	4	4D	3	High	0.03	Complete	Yes	1.13033	0.122513
2014-05-14	8	Root	4	4D	4	High	0.039	Complete	Yes	19.4613	2.96843
2014-05-14	8	Root	4	4D	5	High	0.022	Incomplete	No	1.76364	0.567378
2014-05-14	8	Seed	4	4D	1	High	0.46	Complete	Yes	13.4688	2.60037
2014-05-14	8	Seed	4	4D	2	High	0.51	Complete	Yes	22.0826	3.09479
2014-05-14	8	Seed	4	4D	3	High	0.233	Complete	Yes	20.423	3.01666
2014-05-14	8	Seed	4	4D	4	High	0.214	Complete	Yes	86.7168	4.46265
2014-05-14	8	Seed	4	4D	5	High	0.341	Complete	No	17.3023	2.85084
2014-05-14	8	Shoot	4	4D	1	High	0.16	Complete	Yes	5.598	1.72241
2014-05-14	8	Shoot	4	4D	2	High	0.32	Complete	Yes	9.13244	2.21183
2014-05-14	8	Shoot	4	4D	3	High	0.179	Complete	Yes	8.3781	2.12562
2014-05-14	8	Shoot	4	4D	4	High	0.183	Complete	Yes	7.30699	1.98883
2014-05-14	8	Shoot	4	4D	5	High	0.187	Complete	No	9.13519	2.21213
2014-05-16	10	Root	1	1A	2	Fungicide	0.06	Complete	Yes	0.0553333	-2.89438
2014-05-16	10	Root	1	1A	1	Fungicide	0.05	Complete	Yes	0.0388	-3.24934
2014-05-16	10	Root	1	1A	3	Fungicide	0.064	Complete	Yes	0.175781	-1.73851
2014-05-16	10	Root	1	1A	4	Fungicide	0.048	Complete	Yes	0.0233333	-3.75787
2014-05-16	10	Root	1	1A	5	Fungicide	0.116	Complete	Yes	0.0499138	-2.99746
2014-05-16	10	Seed	1	1A	1	Fungicide	0.61	Complete	Yes	0.074623	-2.59531
2014-05-16	10	Seed	1	1A	2	Fungicide	0.31	Complete	Yes	0.246355	-1.40098
2014-05-16	10	Seed	1	1A	3	Fungicide	0.337	Complete	Yes	0.287122	-1.24785
2014-05-16	10	Seed	1	1A	4	Fungicide	0.212	Complete	Yes	0.169764	-1.77335
2014-05-16	10	Seed	1	1A	5	Fungicide	0.346	Complete	Yes	1.00725	0.00722815
2014-05-16	10	Shoot	1	1A	2	Fungicide	0.2	Complete	Yes	0.09055	-2.40185
2014-05-16	10	Shoot	1	1A	1	Fungicide	0.27	Complete	Yes	0.0248148	-3.69631
2014-05-16	10	Shoot	1	1A	3	Fungicide	0.291	Complete	Yes	0.104261	-2.26086
2014-05-16	10	Shoot	1	1A	4	Fungicide	0.314	Complete	Yes	0.0392038	-3.23898
2014-05-16	10	Shoot	1	1A	5	Fungicide	0.277	Complete	Yes	0.222671	-1.50206
2014-05-16	10	Root	2	1B	1	Naked	0.09	Complete	Yes	0.100222	-2.30037
2014-05-16	10	Root	2	1B	2	Naked	0.03	Complete	Yes	0.00666667	-5.01064
2014-05-16	10	Root	2	1B	3	Naked	0.195	Complete	Yes	0.0584103	-2.84026
2014-05-16	10	Root	2	1B	4	Naked	0.041	Complete	Yes	0.055122	-2.89821
2014-05-16	10	Root	2	1B	5	Naked	0.106	Complete	Yes	0.02	-3.91202
2014-05-16	10	Seed	2	1B	2	Naked	0.38	Complete	Yes	0.210079	-1.56027
2014-05-16	10	Seed	2	1B	1	Naked	0.36	Complete	Yes	1.07311	0.070562
2014-05-16	10	Seed	2	1B	3	Naked	0.367	Complete	Yes	0.30327	-1.19313
2014-05-16	10	Seed	2	1B	4	Naked	0.211	Complete	Yes	0.776777	-0.252602
2014-05-16	10	Seed	2	1B	5	Naked	0.351	Complete	Yes	0.220399	-1.51232
2014-05-16	10	Shoot	2	1B	2	Naked	0.16	Complete	Yes	0.04775	-3.04178
2014-05-16	10	Shoot	2	1B	1	Naked	0.21	Complete	Yes	0.291048	-1.23427
2014-05-16	10	Shoot	2	1B	3	Naked	0.316	Complete	Yes	0.0568987	-2.86648
2014-05-16	10	Shoot	2	1B	4	Naked	0.159	Complete	Yes	0.131321	-2.03011
2014-05-16	10	Shoot	2	1B	5	Naked	0.308	Complete	Yes	0.0473377	-3.05045
2014-05-16	10	Root	3	1C	2	Low	0.12	Complete	Yes	0.186667	-1.67843
2014-05-16	10	Root	3	1C	1	Low	0.07	Complete	Yes	0.228714	-1.47528
2014-05-16	10	Root	3	1C	4	Low	0.109	Complete	Yes	0.310183	-1.17059
2014-05-16	10	Root	3	1C	3	Low	0.121	Complete	Yes	0.122479	-2.09981
2014-05-16	10	Root	3	1C	5	Low	0.119	Complete	Yes	0.223361	-1.49896
2014-05-16	10	Seed	3	1C	2	Low	0.34	Complete	Yes	4.08062	1.40625
2014-05-16	10	Seed	3	1C	1	Low	0.47	Complete	Yes	2.89613	1.06337
2014-05-16	10	Seed	3	1C	3	Low	0.309	Complete	Yes	2.25929	0.81505
2014-05-16	10	Seed	3	1C	4	Low	0.343	Complete	Yes	2.34347	0.851632
2014-05-16	10	Seed	3	1C	5	Low	0.239	Complete	Yes	4.72778	1.55346
2014-05-16	10	Shoot	3	1C	1	Low	0.22	Complete	Yes	0.816818	-0.202339
2014-05-16	10	Shoot	3	1C	2	Low	0.35	Complete	Yes	1.40831	0.342393
2014-05-16	10	Shoot	3	1C	3	Low	0.296	Complete	Yes	0.488615	-0.716181
2014-05-16	10	Shoot	3	1C	4	Low	0.358	Complete	Yes	0.772263	-0.258431
2014-05-16	10	Shoot	3	1C	5	Low	0.169	Complete	Yes	1.92657	0.65574
2014-05-16	10	Root	4	1D	2	Fungicide	0.12	Complete	Yes	0.0386667	-3.25278
2014-05-16	10	Root	4	1D	1	Fungicide	0.12	Complete	Yes	0.11675	-2.14772
2014-05-16	10	Root	4	1D	3	Fungicide	0.119	Complete	Yes	0.0684034	-2.68233
2014-05-16	10	Root	4	1D	4	Fungicide	0.132	Complete	Yes	0.0523485	-2.94983
2014-05-16	10	Root	4	1D	5	Fungicide	0.058	Incomplete	No	0.0225862	-3.79042
2014-05-16	10	Seed	4	1D	2	Fungicide	0.4	Complete	Yes	0.52515	-0.644071
2014-05-16	10	Seed	4	1D	1	Fungicide	0.41	Complete	Yes	0.856366	-0.155058
2014-05-16	10	Seed	4	1D	3	Fungicide	0.32	Complete	Yes	0.575688	-0.55219
2014-05-16	10	Seed	4	1D	4	Fungicide	0.308	Complete	Yes	0.467532	-0.760286
2014-05-16	10	Seed	4	1D	5	Fungicide	0.192	Complete	No	0.355	-1.03564
2014-05-16	10	Shoot	4	1D	2	Fungicide	0.31	Complete	Yes	0.13671	-1.9899
2014-05-16	10	Shoot	4	1D	1	Fungicide	0.26	Complete	Yes	0.2285	-1.47622
2014-05-16	10	Shoot	4	1D	3	Fungicide	0.282	Complete	Yes	0.174397	-1.74642
2014-05-16	10	Shoot	4	1D	4	Fungicide	0.29	Complete	Yes	0.146069	-1.92368
2014-05-16	10	Shoot	4	1D	5	Fungicide	0.144	Complete	No	0.0975694	-2.32719
2014-05-16	10	Root	1	2A	1	Low	0.03	Incomplete	No	0.196	-1.62964
2014-05-16	10	Root	1	2A	2	Low	0.04	Incomplete	No	1.19225	0.175842
2014-05-16	10	Root	1	2A	3	Low	0.06	Complete	No	0.183	-1.69827
2014-05-16	10	Root	1	2A	4	Low	0.061	Complete	Yes	0.139508	-1.96963
2014-05-16	10	Root	1	2A	5	Low	0.076	Complete	Yes	0.128816	-2.04937
2014-05-16	10	Seed	1	2A	1	Low	0.4	Complete	No	1.7954	0.585228
2014-05-16	10	Seed	1	2A	3	Low	0.267	Complete	Yes	2.84266	1.04474
2014-05-16	10	Seed	1	2A	4	Low	0.223	Complete	Yes	2.04552	0.71565
2014-05-16	10	Seed	1	2A	5	Low	0.2334	Complete	Yes	3.24027	1.17566
2014-05-16	10	Shoot	1	2A	1	Low	0.24	Complete	No	0.5595	-0.580712
2014-05-16	10	Shoot	1	2A	2	Low	0.31	Complete	No	4.17671	1.42952
2014-05-16	10	Shoot	1	2A	4	Low	0.245	Complete	Yes	0.182245	-1.7024
2014-05-16	10	Shoot	1	2A	5	Low	0.231	Complete	Yes	0.511082	-0.671225
2014-05-16	10	Root	2	2B	2	Fungicide	0.05	Incomplete	No	0.0574	-2.85771
2014-05-16	10	Root	2	2B	1	Fungicide	0.04	Incomplete	No	0.05275	-2.94219
2014-05-16	10	Root	2	2B	3	Fungicide	0.09	Complete	Yes	0.034	-3.38139
2014-05-16	10	Root	2	2B	4	Fungicide	0.073	Complete	Yes	0.0589041	-2.83184
2014-05-16	10	Root	2	2B	5	Fungicide	0.062	Incomplete	No	0.0409677	-3.19497
2014-05-16	10	Seed	2	2B	1	Fungicide	0.34	Complete	No	0.303735	-1.1916
2014-05-16	10	Seed	2	2B	2	Fungicide	0.33	Complete	No	0.711242	-0.340742
2014-05-16	10	Seed	2	2B	3	Fungicide	0.343	Complete	Yes	0.139446	-1.97008
2014-05-16	10	Seed	2	2B	4	Fungicide	0.262	Complete	Yes	0.432748	-0.837599
2014-05-16	10	Seed	2	2B	5	Fungicide	0.203	Complete	No	0.464236	-0.767361
2014-05-16	10	Shoot	2	2B	2	Fungicide	0.25	Complete	No	0.2176	-1.5251
2014-05-16	10	Shoot	2	2B	1	Fungicide	0.2	Complete	No	0.1361	-1.99437
2014-05-16	10	Shoot	2	2B	3	Fungicide	0.396	Complete	Yes	0.104899	-2.25476
2014-05-16	10	Shoot	2	2B	4	Fungicide	0.291	Complete	Yes	0.132577	-2.02059
2014-05-16	10	Shoot	2	2B	5	Fungicide	0.251	Complete	No	0.0772908	-2.56018
2014-05-16	10	Root	3	2C	2	Naked	0.15	Complete	Yes	0.158267	-1.84347
2014-05-16	10	Root	3	2C	1	Naked	0.04	Complete	Yes	0.18975	-1.66205
2014-05-16	10	Root	3	2C	3	Naked	0.027	Complete	Yes	0.11963	-2.12335
2014-05-16	10	Root	3	2C	4	Naked	0.09	Complete	Yes	0.0363333	-3.31502
2014-05-16	10	Root	3	2C	5	Naked	0.057	Incomplete	No	0.130175	-2.03887
2014-05-16	10	Seed	3	2C	1	Naked	0.48	Complete	Yes	1.43142	0.358665
2014-05-16	10	Seed	3	2C	2	Naked	0.33	Complete	Yes	1.36058	0.307908
2014-05-16	10	Seed	3	2C	3	Naked	0.224	Complete	Yes	1.61866	0.481599
2014-05-16	10	Seed	3	2C	4	Naked	0.357	Complete	Yes	2.39661	0.874056
2014-05-16	10	Seed	3	2C	5	Naked	0.355	Complete	No	1.67969	0.518609
2014-05-16	10	Shoot	3	2C	1	Naked	0.22	Complete	Yes	0.708773	-0.34422
2014-05-16	10	Shoot	3	2C	2	Naked	0.26	Complete	Yes	0.213846	-1.5425
2014-05-16	10	Shoot	3	2C	3	Naked	0.202	Complete	Yes	0.163762	-1.80934
2014-05-16	10	Shoot	3	2C	4	Naked	0.329	Complete	Yes	0.303678	-1.19179
2014-05-16	10	Shoot	3	2C	5	Naked	0.386	Complete	No	0.28285	-1.26284
2014-05-16	10	Root	4	2D	2	Low	0.07	Complete	Yes	0.0972857	-2.3301
2014-05-16	10	Root	4	2D	1	Low	0.05	Complete	Yes	0.0046	-5.3817
2014-05-16	10	Root	4	2D	3	Low	0.048	Complete	Yes	0.598542	-0.513259
2014-05-16	10	Root	4	2D	4	Low	0.046	Complete	Yes	0.201739	-1.60078
2014-05-16	10	Root	4	2D	5	Low	0.039	Incomplete	No	0.53	-0.634878
2014-05-16	10	Seed	4	2D	1	Low	0.38	Complete	Yes	1.09682	0.0924112
2014-05-16	10	Seed	4	2D	2	Low	0.25	Complete	Yes	2.4954	0.914449
2014-05-16	10	Seed	4	2D	3	Low	0.21	Complete	Yes	3.09862	1.13096
2014-05-16	10	Seed	4	2D	4	Low	0.296	Complete	Yes	3.36047	1.21208
2014-05-16	10	Seed	4	2D	5	Low	0.251	Complete	No	2.91582	1.07015
2014-05-16	10	Shoot	4	2D	1	Low	0.27	Complete	Yes	0.334	-1.09661
2014-05-16	10	Shoot	4	2D	2	Low	0.24	Complete	Yes	1.00433	0.00432397
2014-05-16	10	Shoot	4	2D	3	Low	0.201	Complete	Yes	0.916468	-0.0872285
2014-05-16	10	Shoot	4	2D	4	Low	0.302	Complete	Yes	1.15305	0.142407
2014-05-16	10	Shoot	4	2D	5	Low	0.217	Complete	No	0.648433	-0.433196
2014-05-16	10	Root	1	3A	2	High	0.11	Complete	Yes	1.32791	0.283606
2014-05-16	10	Root	1	3A	1	High	0.07	Complete	Yes	4.09786	1.41046
2014-05-16	10	Root	1	3A	3	High	0.041	Complete	Yes	1.61927	0.481974
2014-05-16	10	Root	1	3A	4	High	0.043	Complete	Yes	9.17326	2.21629
2014-05-16	10	Root	1	3A	5	High	0.081	Complete	Yes	1.24037	0.21541
2014-05-16	10	Seed	1	3A	2	High	0.29	Complete	Yes	15.3894	2.73368
2014-05-16	10	Seed	1	3A	1	High	0.26	Complete	Yes	84.4076	4.43566
2014-05-16	10	Seed	1	3A	3	High	0.288	Complete	Yes	22.4432	3.11099
2014-05-16	10	Seed	1	3A	4	High	0.263	Complete	Yes	87.2429	4.4687
2014-05-16	10	Seed	1	3A	5	High	0.431	Complete	Yes	20.0127	2.99637
2014-05-16	10	Shoot	1	3A	2	High	0.41	Complete	Yes	5.81712	1.76081
2014-05-16	10	Shoot	1	3A	1	High	0.27	Complete	Yes	8.81078	2.17598
2014-05-16	10	Shoot	1	3A	3	High	0.18	Complete	Yes	4.09322	1.40933
2014-05-16	10	Shoot	1	3A	4	High	0.25	Complete	Yes	14.9716	2.70616
2014-05-16	10	Shoot	1	3A	5	High	0.207	Complete	Yes	8.77222	2.17159
2014-05-16	10	Root	2	3B	2	High	0.13	Complete	Yes	3.13223	1.14175
2014-05-16	10	Root	2	3B	1	High	0.11	Complete	Yes	3.30273	1.19475
2014-05-16	10	Root	2	3B	3	High	0.075	Complete	Yes	3.00933	1.10172
2014-05-16	10	Root	2	3B	4	High	0.07	Complete	Yes	7.86343	2.06222
2014-05-16	10	Root	2	3B	5	High	0.069	Complete	Yes	17.2662	2.84875
2014-05-16	10	Seed	2	3B	1	High	0.44	Complete	Yes	39.8542	3.68523
2014-05-16	10	Seed	2	3B	2	High	0.33	Complete	Yes	58.9516	4.07672
2014-05-16	10	Seed	2	3B	3	High	0.319	Complete	Yes	19.2615	2.95811
2014-05-16	10	Seed	2	3B	4	High	0.219	Complete	Yes	125.842	4.83503
2014-05-16	10	Seed	2	3B	5	High	0.291	Complete	Yes	113.195	4.72911
2014-05-16	10	Shoot	2	3B	1	High	0.34	Complete	Yes	9.97041	2.29962
2014-05-16	10	Shoot	2	3B	2	High	0.33	Complete	Yes	9.04573	2.20229
2014-05-16	10	Shoot	2	3B	3	High	0.271	Complete	Yes	3.83011	1.34289
2014-05-16	10	Shoot	2	3B	4	High	0.281	Complete	Yes	10.7604	2.37587
2014-05-16	10	Shoot	2	3B	5	High	0.233	Complete	Yes	14.7609	2.69198
2014-05-16	10	Root	3	3C	2	Fungicide	0.08	Complete	Yes	0.02225	-3.80541
2014-05-16	10	Root	3	3C	1	Fungicide	0.14	Complete	Yes	0.0344286	-3.36887
2014-05-16	10	Root	3	3C	3	Fungicide	0.031	Incomplete	No	0.152581	-1.88006
2014-05-16	10	Root	3	3C	4	Fungicide	0.067	Complete	Yes	0.195672	-1.63132
2014-05-16	10	Root	3	3C	5	Fungicide	0.072	Complete	Yes	0.344861	-1.06461
2014-05-16	10	Seed	3	3C	2	Fungicide	0.28	Complete	Yes	0.118571	-2.13224
2014-05-16	10	Seed	3	3C	1	Fungicide	0.3	Complete	Yes	0.327267	-1.11698
2014-05-16	10	Seed	3	3C	3	Fungicide	0.311	Complete	No	0.845595	-0.167715
2014-05-16	10	Seed	3	3C	4	Fungicide	0.227	Complete	Yes	0.466256	-0.763021
2014-05-16	10	Seed	3	3C	5	Fungicide	0.258	Complete	Yes	0.669612	-0.401056
2014-05-16	10	Shoot	3	3C	1	Fungicide	0.29	Complete	Yes	0.0806897	-2.51714
2014-05-16	10	Shoot	3	3C	2	Fungicide	0.37	Complete	Yes	0.0361622	-3.31974
2014-05-16	10	Shoot	3	3C	3	Fungicide	0.239	Complete	No	0.292678	-1.22868
2014-05-16	10	Shoot	3	3C	4	Fungicide	0.233	Complete	Yes	0.115365	-2.15966
2014-05-16	10	Shoot	3	3C	5	Fungicide	0.23	Complete	Yes	0.224	-1.49611
2014-05-16	10	Root	4	3D	1	Naked	0.12	Complete	Yes	0.0524167	-2.94853
2014-05-16	10	Root	4	3D	2	Naked	0.06	Complete	Yes	0.147167	-1.91619
2014-05-16	10	Root	4	3D	3	Naked	0.072	Complete	Yes	0.113889	-2.17253
2014-05-16	10	Root	4	3D	4	Naked	0.029	Complete	Yes	0.0917241	-2.38897
2014-05-16	10	Root	4	3D	5	Naked	0.034	Incomplete	No	0.145588	-1.92697
2014-05-16	10	Seed	4	3D	1	Naked	0.35	Complete	Yes	0.773257	-0.257144
2014-05-16	10	Seed	4	3D	2	Naked	0.34	Complete	Yes	1.88632	0.63463
2014-05-16	10	Seed	4	3D	3	Naked	0.26	Complete	Yes	0.927962	-0.074765
2014-05-16	10	Seed	4	3D	4	Naked	0.285	Complete	Yes	0.999509	-0.000491349
2014-05-16	10	Seed	4	3D	5	Naked	0.259	Complete	No	1.80876	0.592644
2014-05-16	10	Shoot	4	3D	1	Naked	0.29	Complete	Yes	0.115414	-2.15923
2014-05-16	10	Shoot	4	3D	2	Naked	0.21	Complete	Yes	0.571667	-0.559199
2014-05-16	10	Shoot	4	3D	4	Naked	0.153	Complete	Yes	0.0602614	-2.80906
2014-05-16	10	Shoot	4	3D	3	Naked	0.236	Complete	Yes	0.146229	-1.92258
2014-05-16	10	Shoot	4	3D	5	Naked	0.149	Complete	No	0.175772	-1.73857
2014-05-16	10	Root	1	4A	2	Naked	0.1	Complete	Yes	0.0542	-2.91507
2014-05-16	10	Root	1	4A	1	Naked	0.03	Incomplete	No	0.162	-1.82016
2014-05-16	10	Root	1	4A	3	Naked	0.032	Incomplete	No	0.041875	-3.17307
2014-05-16	10	Root	1	4A	4	Naked	0.106	Complete	Yes	0.0762264	-2.57405
2014-05-16	10	Root	1	4A	5	Naked	0.067	Complete	Yes	0.0814925	-2.50724
2014-05-16	10	Seed	1	4A	2	Naked	0.37	Complete	Yes	1.3213	0.278614
2014-05-16	10	Seed	1	4A	1	Naked	0.34	Complete	No	1.86885	0.625325
2014-05-16	10	Seed	1	4A	3	Naked	0.435	Complete	No	0.795586	-0.228676
2014-05-16	10	Seed	1	4A	4	Naked	0.341	Complete	Yes	1.53249	0.426896
2014-05-16	10	Seed	1	4A	5	Naked	0.341	Complete	Yes	1.44097	0.365315
2014-05-16	10	Shoot	1	4A	2	Naked	0.27	Complete	Yes	0.479148	-0.735745
2014-05-16	10	Shoot	1	4A	1	Naked	0.16	Complete	No	0.39775	-0.921932
2014-05-16	10	Shoot	1	4A	3	Naked	0.341	Complete	No	0.202111	-1.59894
2014-05-16	10	Shoot	1	4A	4	Naked	0.306	Complete	Yes	0.452092	-0.793871
2014-05-16	10	Shoot	1	4A	5	Naked	0.206	Complete	Yes	0.158447	-1.84234
2014-05-16	10	Root	2	4B	1	Low	0.08	Incomplete	No	0.101125	-2.2914
2014-05-16	10	Root	2	4B	2	Low	0.08	Complete	Yes	0.06075	-2.80099
2014-05-16	10	Root	2	4B	3	Low	0.072	Complete	Yes	0.0936111	-2.36861
2014-05-16	10	Root	2	4B	4	Low	0.096	Complete	Yes	0.0608333	-2.79962
2014-05-16	10	Root	2	4B	5	Low	0.075	Complete	Yes	0.2012	-1.60346
2014-05-16	10	Seed	2	4B	1	Low	0.38	Complete	No	2.42482	0.885756
2014-05-16	10	Seed	2	4B	2	Low	0.31	Complete	Yes	3.19048	1.16017
2014-05-16	10	Seed	2	4B	3	Low	0.209	Complete	Yes	1.72206	0.54352
2014-05-16	10	Seed	2	4B	4	Low	0.327	Complete	Yes	1.34734	0.298132
2014-05-16	10	Seed	2	4B	5	Low	0.32	Complete	Yes	2.53197	0.928997
2014-05-16	10	Shoot	2	4B	2	Low	0.28	Complete	Yes	0.435357	-0.831589
2014-05-16	10	Shoot	2	4B	1	Low	0.3	Complete	No	0.7973	-0.226524
2014-05-16	10	Shoot	2	4B	3	Low	0.265	Complete	Yes	0.502981	-0.687203
2014-05-16	10	Shoot	2	4B	4	Low	0.323	Complete	Yes	0.321424	-1.13499
2014-05-16	10	Shoot	2	4B	5	Low	0.194	Complete	Yes	0.534072	-0.627224
2014-05-16	10	Root	3	4C	1	High	0.07	Complete	Yes	0.815714	-0.203691
2014-05-16	10	Root	3	4C	2	High	0.11	Complete	Yes	4.471	1.49761
2014-05-16	10	Root	3	4C	3	High	0.035	Incomplete	No	0.984	-0.0161294
2014-05-16	10	Root	3	4C	4	High	0.058	Complete	Yes	0.944483	-0.0571178
2014-05-16	10	Root	3	4C	5	High	0.057	Complete	Yes	15.6284	2.74909
2014-05-16	10	Seed	3	4C	1	High	0.34	Complete	Yes	15.4013	2.73445
2014-05-16	10	Seed	3	4C	2	High	0.33	Complete	Yes	73.9648	4.30359
2014-05-16	10	Seed	3	4C	3	High	0.18	Complete	No	23.9247	3.17491
2014-05-16	10	Seed	3	4C	4	High	0.269	Complete	Yes	34.3781	3.53742
2014-05-16	10	Seed	3	4C	5	High	0.189	Complete	Yes	139.787	4.94012
2014-05-16	10	Shoot	3	4C	1	High	0.24	Complete	Yes	7.05717	1.95404
2014-05-16	10	Shoot	3	4C	2	High	0.29	Complete	Yes	11.2057	2.41642
2014-05-16	10	Shoot	3	4C	3	High	0.191	Complete	No	3.3789	1.21755
2014-05-16	10	Shoot	3	4C	4	High	0.233	Complete	Yes	14.8702	2.69936
2014-05-16	10	Shoot	3	4C	5	High	0.167	Complete	Yes	20.7975	3.03483
2014-05-16	10	Root	4	4D	2	High	0.06	Complete	Yes	0.419333	-0.869089
2014-05-16	10	Root	4	4D	1	High	0.04	Incomplete	No	0.26475	-1.32897
2014-05-16	10	Root	4	4D	3	High	0.051	Complete	Yes	1.36216	0.309069
2014-05-16	10	Root	4	4D	4	High	0.071	Complete	Yes	2.05944	0.722432
2014-05-16	10	Root	4	4D	5	High	0.053	Complete	Yes	0.654151	-0.424417
2014-05-16	10	Seed	4	4D	1	High	0.34	Complete	No	6.3025	1.84095
2014-05-16	10	Seed	4	4D	2	High	0.34	Complete	Yes	18.4963	2.91757
2014-05-16	10	Seed	4	4D	4	High	0.319	Complete	Yes	22.6725	3.12115
2014-05-16	10	Seed	4	4D	3	High	0.34	Complete	Yes	5.95526	1.78428
2014-05-16	10	Seed	4	4D	5	High	0.365	Complete	Yes	17.0272	2.83481
2014-05-16	10	Shoot	4	4D	1	High	0.19	Complete	No	2.57458	0.945686
2014-05-16	10	Shoot	4	4D	2	High	0.23	Complete	Yes	10.1857	2.32098
2014-05-16	10	Shoot	4	4D	4	High	0.302	Complete	Yes	6.23467	1.83013
2014-05-16	10	Shoot	4	4D	3	High	0.275	Complete	Yes	1.86367	0.622549
2014-05-16	10	Shoot	4	4D	5	High	0.299	Complete	Yes	7.19358	1.97319
2014-05-19	13	Root	1	1A	1	Fungicide	0.128	Complete	Yes	0.0267187	-3.62239
2014-05-19	13	Root	1	1A	2	Fungicide	0.06	Incomplete	No	0.0813333	-2.5092
2014-05-19	13	Root	1	1A	4	Fungicide	0.037	Complete	Yes	0.0291892	-3.53396
2014-05-19	13	Root	1	1A	3	Fungicide	0.051	Incomplete	No	0.0227451	-3.78341
2014-05-19	13	Root	1	1A	5	Fungicide	0.058	Complete	Yes	0.111724	-2.19172
2014-05-19	13	Seed	1	1A	1	Fungicide	0.305	Complete	Yes	0.289016	-1.24127
2014-05-19	13	Seed	1	1A	2	Fungicide	0.284	Complete	No	0.795915	-0.228262
2014-05-19	13	Seed	1	1A	4	Fungicide	0.311	Complete	Yes	0.598006	-0.514154
2014-05-19	13	Seed	1	1A	3	Fungicide	0.319	Complete	No	0.27627	-1.28638
2014-05-19	13	Seed	1	1A	5	Fungicide	0.307	Complete	Yes	0.61013	-0.494083
2014-05-19	13	Shoot	1	1A	1	Fungicide	0.412	Complete	Yes	0.0808738	-2.51487
2014-05-19	13	Shoot	1	1A	2	Fungicide	0.37	Complete	No	0.202676	-1.59615
2014-05-19	13	Shoot	1	1A	4	Fungicide	0.262	Complete	Yes	0.0657252	-2.72227
2014-05-19	13	Shoot	1	1A	3	Fungicide	0.337	Complete	No	0.0982493	-2.32025
2014-05-19	13	Shoot	1	1A	5	Fungicide	0.245	Complete	Yes	0.175959	-1.7375
2014-05-19	13	Root	2	1B	1	Naked	0.175	Complete	Yes	0.014	-4.2687
2014-05-19	13	Root	2	1B	2	Naked	0.131	Complete	Yes	0.0327481	-3.41891
2014-05-19	13	Root	2	1B	4	Naked	0.073	Complete	Yes	0.0563014	-2.87704
2014-05-19	13	Root	2	1B	3	Naked	0.109	Complete	Yes	0.0589908	-2.83037
2014-05-19	13	Root	2	1B	5	Naked	0.113	Complete	Yes	0.0654867	-2.72591
2014-05-19	13	Seed	2	1B	1	Naked	0.248	Complete	Yes	0.236653	-1.44116
2014-05-19	13	Seed	2	1B	2	Naked	0.291	Complete	Yes	0.332268	-1.10181
2014-05-19	13	Seed	2	1B	3	Naked	0.395	Complete	Yes	1.13853	0.129739
2014-05-19	13	Seed	2	1B	4	Naked	0.2	Complete	Yes	0.79085	-0.234647
2014-05-19	13	Seed	2	1B	5	Naked	0.298	Complete	Yes	0.348557	-1.05395
2014-05-19	13	Shoot	2	1B	1	Naked	0.343	Complete	Yes	0.0435277	-3.13436
2014-05-19	13	Shoot	2	1B	2	Naked	0.288	Complete	Yes	0.0842361	-2.47413
2014-05-19	13	Shoot	2	1B	4	Naked	0.317	Complete	Yes	0.13612	-1.99422
2014-05-19	13	Shoot	2	1B	3	Naked	0.393	Complete	Yes	0.104198	-2.26146
2014-05-19	13	Shoot	2	1B	5	Naked	0.39	Complete	Yes	0.0265128	-3.63013
2014-05-19	13	Root	3	1C	1	Low	0.1	Complete	Yes	0.0074	-4.90628
2014-05-19	13	Root	3	1C	2	Low	0.066	Complete	Yes	0.0993939	-2.30866
2014-05-19	13	Root	3	1C	3	Low	0.108	Complete	Yes	0.0750926	-2.58903
2014-05-19	13	Root	3	1C	4	Low	0.173	Complete	Yes	0.0967052	-2.33609
2014-05-19	13	Root	3	1C	5	Low	0.135	Complete	Yes	0.260444	-1.34537
2014-05-19	13	Seed	3	1C	1	Low	0.213	Complete	Yes	0.916667	-0.0870114
2014-05-19	13	Seed	3	1C	2	Low	0.237	Complete	Yes	1.56633	0.448735
2014-05-19	13	Seed	3	1C	3	Low	0.336	Complete	Yes	3.20804	1.16566
2014-05-19	13	Seed	3	1C	4	Low	0.311	Complete	Yes	2.18357	0.780961
2014-05-19	13	Seed	3	1C	5	Low	0.262	Complete	Yes	2.93836	1.07785
2014-05-19	13	Shoot	3	1C	1	Low	0.408	Complete	Yes	0.126618	-2.06658
2014-05-19	13	Shoot	3	1C	2	Low	0.289	Complete	Yes	0.604014	-0.504158
2014-05-19	13	Shoot	3	1C	3	Low	0.39	Complete	Yes	1.09508	0.0908246
2014-05-19	13	Shoot	3	1C	4	Low	0.489	Complete	Yes	0.683415	-0.380653
2014-05-19	13	Shoot	3	1C	5	Low	0.35	Complete	Yes	0.943943	-0.0576896
2014-05-19	13	Root	4	1D	1	Fungicide	0.088	Complete	Yes	0.0202273	-3.90072
2014-05-19	13	Root	4	1D	2	Fungicide	0.106	Complete	Yes	0.0386792	-3.25245
2014-05-19	13	Root	4	1D	4	Fungicide	0.099	Complete	Yes	0.0257576	-3.65903
2014-05-19	13	Root	4	1D	3	Fungicide	0.074	Incomplete	No	0.0172973	-4.05721
2014-05-19	13	Root	4	1D	5	Fungicide	0.118	Complete	Yes	0.0320339	-3.44096
2014-05-19	13	Seed	4	1D	1	Fungicide	0.336	Complete	Yes	0.376786	-0.976079
2014-05-19	13	Seed	4	1D	2	Fungicide	0.209	Complete	Yes	0.629378	-0.463023
2014-05-19	13	Seed	4	1D	4	Fungicide	0.3	Complete	Yes	0.6577	-0.419006
2014-05-19	13	Seed	4	1D	3	Fungicide	0.238	Complete	No	0.349832	-1.0503
2014-05-19	13	Seed	4	1D	5	Fungicide	0.24	Complete	Yes	0.306625	-1.18213
2014-05-19	13	Shoot	4	1D	1	Fungicide	0.294	Complete	Yes	0.110986	-2.19835
2014-05-19	13	Shoot	4	1D	2	Fungicide	0.317	Complete	Yes	0.179464	-1.71778
2014-05-19	13	Shoot	4	1D	4	Fungicide	0.417	Complete	Yes	0.183669	-1.69462
2014-05-19	13	Shoot	4	1D	3	Fungicide	0.391	Complete	No	0.119514	-2.12432
2014-05-19	13	Shoot	4	1D	5	Fungicide	0.372	Complete	Yes	0.0561559	-2.87962
2014-05-19	13	Root	1	2A	1	Low	0.109	Complete	Yes	0.0578899	-2.84921
2014-05-19	13	Root	1	2A	2	Low	0.058	Complete	Yes	0.167759	-1.78523
2014-05-19	13	Root	1	2A	3	Low	0.134	Complete	Yes	0.0673881	-2.69729
2014-05-19	13	Root	1	2A	4	Low	0.082	Complete	Yes	0.111341	-2.19515
2014-05-19	13	Root	1	2A	5	Low	0.058	Incomplete	No	0.045	-3.10109
2014-05-19	13	Seed	1	2A	1	Low	0.318	Complete	Yes	1.98192	0.684065
2014-05-19	13	Seed	1	2A	2	Low	0.25	Complete	Yes	1.41648	0.348175
2014-05-19	13	Seed	1	2A	3	Low	0.393	Complete	Yes	3.31163	1.19744
2014-05-19	13	Seed	1	2A	4	Low	0.41	Complete	Yes	3.68195	1.30344
2014-05-19	13	Seed	1	2A	5	Low	0.252	Complete	No	2.14571	0.763472
2014-05-19	13	Shoot	1	2A	1	Low	0.401	Complete	Yes	0.637357	-0.450426
2014-05-19	13	Shoot	1	2A	2	Low	0.243	Complete	Yes	0.413457	-0.883202
2014-05-19	13	Shoot	1	2A	3	Low	0.383	Complete	Yes	0.67846	-0.38793
2014-05-19	13	Shoot	1	2A	4	Low	0.344	Complete	Yes	0.881192	-0.12648
2014-05-19	13	Shoot	1	2A	5	Low	0.268	Complete	No	0.494701	-0.703801
2014-05-19	13	Root	2	2B	1	Fungicide	0.097	Complete	Yes	0.0182474	-4.00373
2014-05-19	13	Root	2	2B	2	Fungicide	0.128	Complete	Yes	0.0190625	-3.96003
2014-05-19	13	Root	2	2B	4	Fungicide	0.068	Complete	Yes	0.0214706	-3.84107
2014-05-19	13	Root	2	2B	3	Fungicide	0.059	Incomplete	No	0.0191525	-3.95532
2014-05-19	13	Root	2	2B	5	Fungicide	0.043	Incomplete	No	0.0381395	-3.2665
2014-05-19	13	Seed	2	2B	1	Fungicide	0.29	Complete	Yes	0.202724	-1.59591
2014-05-19	13	Seed	2	2B	2	Fungicide	0.286	Complete	Yes	0.181329	-1.70744
2014-05-19	13	Seed	2	2B	3	Fungicide	0.361	Complete	No	0.217424	-1.52591
2014-05-19	13	Seed	2	2B	4	Fungicide	0.337	Complete	Yes	0.187893	-1.67188
2014-05-19	13	Seed	2	2B	5	Fungicide	0.184	Complete	No	0.438478	-0.824445
2014-05-19	13	Shoot	2	2B	1	Fungicide	0.401	Complete	Yes	0.0509476	-2.97696
2014-05-19	13	Shoot	2	2B	2	Fungicide	0.433	Complete	Yes	0.0426097	-3.15567
2014-05-19	13	Shoot	2	2B	4	Fungicide	0.343	Complete	Yes	0.0177843	-4.02944
2014-05-19	13	Shoot	2	2B	3	Fungicide	0.292	Complete	No	0.0480822	-3.03484
2014-05-19	13	Shoot	2	2B	5	Fungicide	0.219	Complete	No	0.158219	-1.84377
2014-05-19	13	Root	3	2C	1	Naked	0.119	Complete	Yes	0.120672	-2.11468
2014-05-19	13	Root	3	2C	2	Naked	0.155	Complete	Yes	0.0295484	-3.52173
2014-05-19	13	Root	3	2C	4	Naked	0.09	Complete	Yes	0.0532222	-2.93328
2014-05-19	13	Root	3	2C	3	Naked	0.079	Incomplete	No	0.0672152	-2.69986
2014-05-19	13	Root	3	2C	5	Naked	0.086	Complete	Yes	0.0627907	-2.76795
2014-05-19	13	Seed	3	2C	1	Naked	0.239	Complete	Yes	1.98033	0.683266
2014-05-19	13	Seed	3	2C	2	Naked	0.348	Complete	Yes	1.42957	0.357373
2014-05-19	13	Seed	3	2C	3	Naked	0.228	Complete	No	1.50636	0.409696
2014-05-19	13	Seed	3	2C	4	Naked	0.224	Complete	Yes	1.28277	0.24902
2014-05-19	13	Seed	3	2C	5	Naked	0.317	Complete	Yes	0.742808	-0.297318
2014-05-19	13	Shoot	3	2C	1	Naked	0.357	Complete	Yes	0.231176	-1.46457
2014-05-19	13	Shoot	3	2C	2	Naked	0.366	Complete	Yes	0.101066	-2.29199
2014-05-19	13	Shoot	3	2C	4	Naked	0.243	Complete	Yes	0.117202	-2.14386
2014-05-19	13	Shoot	3	2C	3	Naked	0.325	Complete	No	0.137538	-1.98385
2014-05-19	13	Shoot	3	2C	5	Naked	0.41	Complete	Yes	0.081878	-2.50252
2014-05-19	13	Root	4	2D	1	Low	0.09	Incomplete	No	0.0985556	-2.31713
2014-05-19	13	Root	4	2D	2	Low	0.045	Incomplete	No	0.164667	-1.80383
2014-05-19	13	Root	4	2D	4	Low	0.066	Complete	Yes	0.0627273	-2.76896
2014-05-19	13	Root	4	2D	3	Low	0.062	Incomplete	No	0.249516	-1.38823
2014-05-19	13	Root	4	2D	5	Low	0.106	Complete	Yes	0.138208	-1.979
2014-05-19	13	Seed	4	2D	1	Low	0.385	Complete	No	2.54909	0.935737
2014-05-19	13	Seed	4	2D	2	Low	0.203	Complete	No	2.35094	0.854814
2014-05-19	13	Seed	4	2D	4	Low	0.287	Complete	Yes	1.51143	0.413055
2014-05-19	13	Seed	4	2D	3	Low	0.236	Complete	No	8.27186	2.11286
2014-05-19	13	Seed	4	2D	5	Low	0.197	Complete	Yes	3.83305	1.34366
2014-05-19	13	Shoot	4	2D	1	Low	0.425	Complete	No	0.525247	-0.643887
2014-05-19	13	Shoot	4	2D	2	Low	0.304	Complete	No	0.330263	-1.10787
2014-05-19	13	Shoot	4	2D	4	Low	0.316	Complete	Yes	0.41231	-0.885979
2014-05-19	13	Shoot	4	2D	3	Low	0.374	Complete	No	1.85414	0.617423
2014-05-19	13	Shoot	4	2D	5	Low	0.3	Complete	Yes	0.253267	-1.37331
2014-05-19	13	Root	1	3A	1	High	0.077	Complete	Yes	1.48961	0.398515
2014-05-19	13	Root	1	3A	2	High	0.095	Complete	Yes	0.540842	-0.614628
2014-05-19	13	Root	1	3A	3	High	0.06	Incomplete	No	0.635667	-0.453081
2014-05-19	13	Root	1	3A	4	High	0.084	Incomplete	No	1.5519	0.439483
2014-05-19	13	Root	1	3A	5	High	0.043	Incomplete	No	0.389767	-0.942205
2014-05-19	13	Seed	1	3A	1	High	0.347	Complete	Yes	4.48141	1.49994
2014-05-19	13	Seed	1	3A	2	High	0.366	Complete	Yes	9.13926	2.21258
2014-05-19	13	Seed	1	3A	3	High	0.242	Complete	No	8.92054	2.18836
2014-05-19	13	Seed	1	3A	4	High	0.35	Complete	No	23.7255	3.16655
2014-05-19	13	Seed	1	3A	5	High	0.311	Complete	No	12.0028	2.48514
2014-05-19	13	Shoot	1	3A	1	High	0.315	Complete	Yes	2.76197	1.01594
2014-05-19	13	Shoot	1	3A	2	High	0.396	Complete	Yes	1.98997	0.688122
2014-05-19	13	Shoot	1	3A	3	High	0.288	Complete	No	2.27253	0.820896
2014-05-19	13	Shoot	1	3A	4	High	0.444	Complete	No	6.64065	1.89321
2014-05-19	13	Shoot	1	3A	5	High	0.32	Complete	No	1.56747	0.449462
2014-05-19	13	Root	2	3B	1	High	0.15	Complete	Yes	0.220333	-1.51261
2014-05-19	13	Root	2	3B	2	High	0.115	Complete	Yes	1.52678	0.423163
2014-05-19	13	Root	2	3B	3	High	0.064	Complete	Yes	0.470625	-0.753694
2014-05-19	13	Root	2	3B	4	High	0.057	Incomplete	No	7.17263	1.97027
2014-05-19	13	Root	2	3B	5	High	0.114	Complete	Yes	0.644298	-0.439594
2014-05-19	13	Seed	2	3B	1	High	0.334	Complete	Yes	11.8723	2.47421
2014-05-19	13	Seed	2	3B	2	High	0.303	Complete	Yes	23.2519	3.14639
2014-05-19	13	Seed	2	3B	3	High	0.274	Complete	Yes	11.1765	2.41381
2014-05-19	13	Seed	2	3B	4	High	0.24	Complete	No	48.1852	3.87505
2014-05-19	13	Seed	2	3B	5	High	0.238	Complete	Yes	18.4579	2.91549
2014-05-19	13	Shoot	2	3B	1	High	0.468	Complete	Yes	6.67139	1.89783
2014-05-19	13	Shoot	2	3B	2	High	0.376	Complete	Yes	5.48795	1.70256
2014-05-19	13	Shoot	2	3B	3	High	0.364	Complete	Yes	2.47104	0.904641
2014-05-19	13	Shoot	2	3B	4	High	0.397	Complete	No	9.62995	2.26488
2014-05-19	13	Shoot	2	3B	5	High	0.312	Complete	Yes	3.20067	1.16336
2014-05-19	13	Root	3	3C	1	Fungicide	0.165	Complete	Yes	0.0421818	-3.16577
2014-05-19	13	Root	3	3C	2	Fungicide	0.035	Incomplete	No	0.0788571	-2.54012
2014-05-19	13	Root	3	3C	4	Fungicide	0.126	Complete	Yes	0.034127	-3.37767
2014-05-19	13	Root	3	3C	3	Fungicide	0.07	Complete	Yes	0.0221429	-3.81024
2014-05-19	13	Root	3	3C	5	Fungicide	0.142	Complete	Yes	0.0343662	-3.37068
2014-05-19	13	Seed	3	3C	1	Fungicide	0.268	Complete	Yes	0.901604	-0.103579
2014-05-19	13	Seed	3	3C	2	Fungicide	0.31	Complete	No	0.998	-0.002002
2014-05-19	13	Seed	3	3C	3	Fungicide	0.33	Complete	Yes	0.405515	-0.902597
2014-05-19	13	Seed	3	3C	4	Fungicide	0.276	Complete	Yes	0.251993	-1.37835
2014-05-19	13	Seed	3	3C	5	Fungicide	0.252	Complete	Yes	0.489563	-0.714241
2014-05-19	13	Shoot	3	3C	1	Fungicide	0.399	Complete	Yes	0.178521	-1.72305
2014-05-19	13	Shoot	3	3C	2	Fungicide	0.313	Complete	No	0.3523	-1.04327
2014-05-19	13	Shoot	3	3C	3	Fungicide	0.335	Complete	Yes	0.153881	-1.87158
2014-05-19	13	Shoot	3	3C	4	Fungicide	0.402	Complete	Yes	0.0643035	-2.74414
2014-05-19	13	Shoot	3	3C	5	Fungicide	0.349	Complete	Yes	0.129857	-2.04132
2014-05-19	13	Root	4	3D	1	Naked	0.125	Complete	Yes	0.0764	-2.57177
2014-05-19	13	Root	4	3D	2	Naked	0.071	Complete	Yes	0.0439437	-3.12485
2014-05-19	13	Root	4	3D	4	Naked	0.102	Complete	Yes	0.0643137	-2.74398
2014-05-19	13	Root	4	3D	3	Naked	0.113	Complete	Yes	0.0615044	-2.78865
2014-05-19	13	Root	4	3D	5	Naked	0.135	Complete	Yes	0.114444	-2.16767
2014-05-19	13	Seed	4	3D	1	Naked	0.25	Complete	Yes	2.53868	0.931644
2014-05-19	13	Seed	4	3D	2	Naked	0.317	Complete	Yes	1.02991	0.0294669
2014-05-19	13	Seed	4	3D	4	Naked	0.212	Complete	Yes	1.08514	0.0817104
2014-05-19	13	Seed	4	3D	3	Naked	0.324	Complete	Yes	1.07136	0.068927
2014-05-19	13	Seed	4	3D	5	Naked	0.262	Complete	Yes	2.18447	0.781371
2014-05-19	13	Shoot	4	3D	1	Naked	0.402	Complete	Yes	0.577612	-0.548853
2014-05-19	13	Shoot	4	3D	2	Naked	0.334	Complete	Yes	0.308922	-1.17467
2014-05-19	13	Shoot	4	3D	4	Naked	0.317	Complete	Yes	0.290379	-1.23657
2014-05-19	13	Shoot	4	3D	3	Naked	0.359	Complete	Yes	0.322563	-1.13146
2014-05-19	13	Shoot	4	3D	5	Naked	0.388	Complete	Yes	0.467552	-0.760246
2014-05-19	13	Root	1	4A	1	Naked	0.031	Incomplete	No	0.0412903	-3.18713
2014-05-19	13	Root	1	4A	2	Naked	0.055	Incomplete	No	0.0316364	-3.45345
2014-05-19	13	Root	1	4A	4	Naked	0.023	Incomplete	No	0.0773913	-2.55888
2014-05-19	13	Root	1	4A	3	Naked	0.04	Complete	Yes	0.062	-2.78062
2014-05-19	13	Root	1	4A	5	Naked	0.018	Complete	Yes	0.0555556	-2.89037
2014-05-19	13	Seed	1	4A	1	Naked	0.397	Complete	No	0.372217	-0.988279
2014-05-19	13	Seed	1	4A	2	Naked	0.289	Complete	No	0.370554	-0.992757
2014-05-19	13	Seed	1	4A	3	Naked	0.229	Complete	Yes	0.581965	-0.541345
2014-05-19	13	Seed	1	4A	4	Naked	0.28	Complete	No	0.499036	-0.695078
2014-05-19	13	Seed	1	4A	5	Naked	0.429	Complete	Yes	0.87007	-0.139182
2014-05-19	13	Shoot	1	4A	1	Naked	0.291	Complete	No	0.0631959	-2.76152
2014-05-19	13	Shoot	1	4A	2	Naked	0.302	Complete	No	0.0353642	-3.34205
2014-05-19	13	Shoot	1	4A	4	Naked	0.252	Complete	No	0.0746429	-2.59504
2014-05-19	13	Shoot	1	4A	3	Naked	0.247	Complete	Yes	0.03417	-3.37641
2014-05-19	13	Shoot	1	4A	5	Naked	0.2	Complete	Yes	0.0577	-2.8525
2014-05-19	13	Root	2	4B	1	Low	0.088	Complete	Yes	0.0872727	-2.43872
2014-05-19	13	Root	2	4B	2	Low	0.05	Incomplete	No	0.0954	-2.34968
2014-05-19	13	Root	2	4B	4	Low	0.082	Complete	Yes	0.13439	-2.00701
2014-05-19	13	Root	2	4B	3	Low	0.075	Complete	Yes	0.0558667	-2.88479
2014-05-19	13	Root	2	4B	5	Low	0.115	Incomplete	No	0.185913	-1.68248
2014-05-19	13	Seed	2	4B	1	Low	0.307	Complete	Yes	1.81912	0.598353
2014-05-19	13	Seed	2	4B	2	Low	0.188	Complete	No	1.97787	0.682022
2014-05-19	13	Seed	2	4B	4	Low	0.235	Complete	Yes	4.21549	1.43877
2014-05-19	13	Seed	2	4B	3	Low	0.293	Complete	Yes	1.87529	0.628763
2014-05-19	13	Seed	2	4B	5	Low	0.26	Complete	No	2.46681	0.902925
2014-05-19	13	Shoot	2	4B	1	Low	0.358	Complete	Yes	0.436704	-0.8285
2014-05-19	13	Shoot	2	4B	2	Low	0.317	Complete	No	0.205899	-1.58037
2014-05-19	13	Shoot	2	4B	4	Low	0.25	Complete	Yes	0.70212	-0.353651
2014-05-19	13	Shoot	2	4B	3	Low	0.314	Complete	Yes	0.600573	-0.509871
2014-05-19	13	Shoot	2	4B	5	Low	0.366	Complete	No	0.443251	-0.813618
2014-05-19	13	Root	3	4C	1	High	0.117	Complete	Yes	0.328462	-1.11334
2014-05-19	13	Root	3	4C	2	High	0.046	Incomplete	No	2.32761	0.844841
2014-05-19	13	Root	3	4C	4	High	0.037	Incomplete	No	0.616216	-0.484157
2014-05-19	13	Root	3	4C	3	High	0.046	Complete	Yes	0.522609	-0.648922
2014-05-19	13	Root	3	4C	5	High	0.092	Complete	Yes	2.74326	1.00915
2014-05-19	13	Seed	3	4C	1	High	0.41	Complete	Yes	26.9457	3.29382
2014-05-19	13	Seed	3	4C	2	High	0.162	Complete	No	32.965	3.49545
2014-05-19	13	Seed	3	4C	4	High	0.2	Complete	No	11.1195	2.4087
2014-05-19	13	Seed	3	4C	3	High	0.193	Complete	Yes	18.7663	2.93206
2014-05-19	13	Seed	3	4C	5	High	0.238	Complete	Yes	14.4529	2.6709
2014-05-19	13	Shoot	3	4C	1	High	0.331	Complete	Yes	7.53063	2.01898
2014-05-19	13	Shoot	3	4C	2	High	0.263	Complete	No	7.65464	2.03531
2014-05-19	13	Shoot	3	4C	4	High	0.231	Complete	No	2.7987	1.02916
2014-05-19	13	Shoot	3	4C	3	High	0.16	Complete	Yes	6.18912	1.82279
2014-05-19	13	Shoot	3	4C	5	High	0.323	Complete	Yes	6.86681	1.9267
2014-05-19	13	Root	4	4D	1	High	0.027	Incomplete	No	0.385185	-0.954031
2014-05-19	13	Root	4	4D	2	High	0.066	Complete	Yes	0.683788	-0.380108
2014-05-19	13	Root	4	4D	4	High	0.055	Incomplete	No	0.429091	-0.846086
2014-05-19	13	Root	4	4D	3	High	0.059	Complete	Yes	0.749661	-0.288134
2014-05-19	13	Root	4	4D	5	High	0.053	Complete	Yes	1.22623	0.203941
2014-05-19	13	Seed	4	4D	1	High	0.351	Complete	No	4.88875	1.58694
2014-05-19	13	Seed	4	4D	2	High	0.186	Complete	Yes	5.40253	1.68687
2014-05-19	13	Seed	4	4D	4	High	0.367	Complete	No	51.4408	3.94043
2014-05-19	13	Seed	4	4D	3	High	0.224	Complete	Yes	10.3977	2.34159
2014-05-19	13	Seed	4	4D	5	High	0.196	Complete	Yes	25.0085	3.21922
2014-05-19	13	Shoot	4	4D	1	High	0.301	Complete	No	3.51897	1.25817
2014-05-19	13	Shoot	4	4D	2	High	0.209	Complete	Yes	2.47598	0.906637
2014-05-19	13	Shoot	4	4D	3	High	0.233	Complete	Yes	3.41064	1.2269
2014-05-19	13	Shoot	4	4D	4	High	0.303	Complete	No	11.02	2.39971
2014-05-19	13	Shoot	4	4D	5	High	0.288	Complete	Yes	7.45312	2.00863
2014-05-21	15	Root	1	1A	1	Fungicide	0.076	Complete	Yes	0.0296053	-3.5198
2014-05-21	15	Root	1	1A	2	Fungicide	0.054	Incomplete	No	0.0568519	-2.86731
2014-05-21	15	Root	1	1A	3	Fungicide	0.059	Incomplete	No	0.0557627	-2.88665
2014-05-21	15	Root	1	1A	4	Fungicide	0.064	Complete	Yes	0.0351562	-3.34795
2014-05-21	15	Root	1	1A	5	Fungicide	0.037	Incomplete	No	0.0583784	-2.84081
2014-05-21	15	Seed	1	1A	1	Fungicide	0.267	Complete	Yes	0.160262	-1.83094
2014-05-21	15	Seed	1	1A	2	Fungicide	0.234	Complete	No	0.473974	-0.746602
2014-05-21	15	Seed	1	1A	3	Fungicide	0.215	Complete	No	0.355209	-1.03505
2014-05-21	15	Seed	1	1A	4	Fungicide	0.243	Complete	Yes	0.409588	-0.892602
2014-05-21	15	Seed	1	1A	5	Fungicide	0.334	Complete	No	0.956168	-0.044822
2014-05-21	15	Shoot	1	1A	1	Fungicide	0.333	Complete	Yes	0.0604805	-2.80543
2014-05-21	15	Shoot	1	1A	2	Fungicide	0.404	Complete	No	0.0960396	-2.34299
2014-05-21	15	Shoot	1	1A	3	Fungicide	0.256	Complete	No	0.0528125	-2.94101
2014-05-21	15	Shoot	1	1A	4	Fungicide	0.175	Complete	Yes	0.0787429	-2.54157
2014-05-21	15	Shoot	1	1A	5	Fungicide	0.357	Complete	No	0.127423	-2.06024
2014-05-21	15	Root	2	1B	1	Naked	0.154	Complete	Yes	0.0131169	-4.33386
2014-05-21	15	Root	2	1B	2	Naked	0.086	Complete	Yes	0.0324419	-3.42831
2014-05-21	15	Root	2	1B	3	Naked	0.01	Incomplete	No	0.114	-2.17156
2014-05-21	15	Root	2	1B	4	Naked	0.122	Complete	Yes	0.057459	-2.85668
2014-05-21	15	Root	2	1B	5	Naked	0.081	Incomplete	No	0.158395	-1.84266
2014-05-21	15	Seed	2	1B	1	Naked	0.213	Complete	Yes	0.115962	-2.15449
2014-05-21	15	Seed	2	1B	2	Naked	0.233	Complete	Yes	0.326953	-1.11794
2014-05-21	15	Seed	2	1B	3	Naked	0.291	Complete	No	0.47354	-0.74752
2014-05-21	15	Seed	2	1B	4	Naked	0.205	Complete	Yes	0.397122	-0.923512
2014-05-21	15	Seed	2	1B	5	Naked	0.188	Complete	No	0.722979	-0.324375
2014-05-21	15	Shoot	2	1B	1	Naked	0.489	Complete	Yes	0.0155419	-4.16421
2014-05-21	15	Shoot	2	1B	2	Naked	0.385	Complete	Yes	0.0624675	-2.77311
2014-05-21	15	Shoot	2	1B	3	Naked	0.258	Complete	No	0.164109	-1.80723
2014-05-21	15	Shoot	2	1B	4	Naked	0.373	Complete	Yes	0.0689544	-2.67431
2014-05-21	15	Shoot	2	1B	5	Naked	0.312	Complete	No	0.147628	-1.91306
2014-05-21	15	Root	3	1C	1	Low	0.076	Complete	Yes	0.135658	-1.99762
2014-05-21	15	Root	3	1C	2	Low	0.168	Complete	Yes	0.0520238	-2.95605
2014-05-21	15	Root	3	1C	3	Low	0.093	Complete	Yes	0.157849	-1.84611
2014-05-21	15	Root	3	1C	4	Low	0.056	Complete	Yes	0.118036	-2.13677
2014-05-21	15	Root	3	1C	5	Low	0.05	Incomplete	No	0.1272	-2.06199
2014-05-21	15	Seed	3	1C	1	Low	0.262	Complete	Yes	1.28771	0.252865
2014-05-21	15	Seed	3	1C	2	Low	0.291	Complete	Yes	1.89196	0.637613
2014-05-21	15	Seed	3	1C	3	Low	0.207	Complete	Yes	3.84275	1.34619
2014-05-21	15	Seed	3	1C	4	Low	0.146	Complete	Yes	1.8813	0.631964
2014-05-21	15	Seed	3	1C	5	Low	0.152	Complete	No	1.12099	0.114209
2014-05-21	15	Shoot	3	1C	1	Low	0.365	Complete	Yes	0.254603	-1.36805
2014-05-21	15	Shoot	3	1C	2	Low	0.542	Complete	Yes	0.330886	-1.10598
2014-05-21	15	Shoot	3	1C	3	Low	0.414	Complete	Yes	0.661763	-0.412847
2014-05-21	15	Shoot	3	1C	4	Low	0.331	Complete	Yes	0.34139	-1.07473
2014-05-21	15	Shoot	3	1C	5	Low	0.343	Complete	No	0.146006	-1.92411
2014-05-21	15	Root	4	1D	1	Fungicide	0.083	Complete	Yes	0.0253012	-3.6769
2014-05-21	15	Root	4	1D	2	Fungicide	0.102	Incomplete	No	0.0238235	-3.73708
2014-05-21	15	Root	4	1D	3	Fungicide	0.08	Complete	Yes	0.018	-4.01738
2014-05-21	15	Root	4	1D	4	Fungicide	0.073	Complete	Yes	0.0230137	-3.77167
2014-05-21	15	Root	4	1D	5	Fungicide	0.035	Incomplete	No	0.0534286	-2.92941
2014-05-21	15	Seed	4	1D	1	Fungicide	0.208	Complete	Yes	0.168365	-1.78162
2014-05-21	15	Seed	4	1D	2	Fungicide	0.203	Complete	No	0.429901	-0.844199
2014-05-21	15	Seed	4	1D	3	Fungicide	0.234	Complete	Yes	0.139231	-1.97162
2014-05-21	15	Seed	4	1D	4	Fungicide	0.208	Complete	Yes	0.202933	-1.59488
2014-05-21	15	Seed	4	1D	5	Fungicide	0.267	Complete	No	0.200375	-1.60757
2014-05-21	15	Shoot	4	1D	1	Fungicide	0.422	Complete	Yes	0.0179858	-4.01817
2014-05-21	15	Shoot	4	1D	2	Fungicide	0.468	Complete	No	0.0546581	-2.90666
2014-05-21	15	Shoot	4	1D	3	Fungicide	0.344	Complete	Yes	0.0360465	-3.32295
2014-05-21	15	Shoot	4	1D	4	Fungicide	0.305	Complete	Yes	0.045541	-3.08914
2014-05-21	15	Shoot	4	1D	5	Fungicide	0.295	Complete	No	0.0368475	-3.30097
2014-05-21	15	Root	1	2A	1	Low	0.135	Complete	Yes	0.0388889	-3.24705
2014-05-21	15	Root	1	2A	2	Low	0.093	Incomplete	No	0.085914	-2.45441
2014-05-21	15	Root	1	2A	3	Low	0.032	Complete	Yes	0.160625	-1.82868
2014-05-21	15	Root	1	2A	4	Low	0.085	Complete	Yes	0.141529	-1.95525
2014-05-21	15	Root	1	2A	5	Low	0.071	Complete	Yes	0.293099	-1.22725
2014-05-21	15	Seed	1	2A	1	Low	0.351	Complete	Yes	1.05758	0.0559817
2014-05-21	15	Seed	1	2A	2	Low	0.307	Complete	No	4.01971	1.39121
2014-05-21	15	Seed	1	2A	3	Low	0.238	Complete	Yes	2.55979	0.939925
2014-05-21	15	Seed	1	2A	4	Low	0.206	Complete	Yes	1.69073	0.525159
2014-05-21	15	Seed	1	2A	5	Low	0.286	Complete	Yes	1.84325	0.611531
2014-05-21	15	Shoot	1	2A	1	Low	0.478	Complete	Yes	0.26728	-1.31946
2014-05-21	15	Shoot	1	2A	2	Low	0.412	Complete	No	0.742621	-0.297569
2014-05-21	15	Shoot	1	2A	3	Low	0.194	Complete	Yes	1.22309	0.201383
2014-05-21	15	Shoot	1	2A	4	Low	0.22	Complete	Yes	0.600591	-0.509841
2014-05-21	15	Shoot	1	2A	5	Low	0.264	Complete	Yes	0.175265	-1.74146
2014-05-21	15	Root	2	2B	1	Fungicide	0.093	Complete	Yes	0.0208602	-3.86991
2014-05-21	15	Root	2	2B	2	Fungicide	0.152	Complete	Yes	0.0148684	-4.20852
2014-05-21	15	Root	2	2B	3	Fungicide	0.083	Complete	Yes	0.0225301	-3.7929
2014-05-21	15	Root	2	2B	4	Fungicide	0.065	Complete	Yes	0.0207692	-3.87428
2014-05-21	15	Root	2	2B	5	Fungicide	0.138	Complete	Yes	0.0257246	-3.66031
2014-05-21	15	Seed	2	2B	1	Fungicide	0.3	Complete	Yes	0.0369667	-3.29774
2014-05-21	15	Seed	2	2B	2	Fungicide	0.186	Complete	Yes	0.457742	-0.78145
2014-05-21	15	Seed	2	2B	3	Fungicide	0.29	Complete	Yes	0.239069	-1.431
2014-05-21	15	Seed	2	2B	4	Fungicide	0.26	Complete	Yes	0.140385	-1.96337
2014-05-21	15	Seed	2	2B	5	Fungicide	0.244	Complete	Yes	0.14791	-1.91115
2014-05-21	15	Shoot	2	2B	1	Fungicide	0.383	Complete	Yes	0.00723238	-4.92919
2014-05-21	15	Shoot	2	2B	2	Fungicide	0.505	Complete	Yes	0.0492277	-3.0113
2014-05-21	15	Shoot	2	2B	3	Fungicide	0.427	Complete	Yes	0.0216159	-3.83432
2014-05-21	15	Shoot	2	2B	4	Fungicide	0.227	Complete	Yes	0.0202643	-3.89889
2014-05-21	15	Shoot	2	2B	5	Fungicide	0.432	Complete	Yes	0.0134259	-4.31057
2014-05-21	15	Root	3	2C	1	Naked	0.186	Complete	Yes	0.0180108	-4.01679
2014-05-21	15	Root	3	2C	2	Naked	0.119	Complete	Yes	0.0265546	-3.62855
2014-05-21	15	Root	3	2C	3	Naked	0.128	Complete	Yes	0.0208594	-3.86995
2014-05-21	15	Root	3	2C	4	Naked	0.154	Complete	Yes	0.0225325	-3.7928
2014-05-21	15	Root	3	2C	5	Naked	0.133	Complete	Yes	0.0833083	-2.48521
2014-05-21	15	Seed	3	2C	1	Naked	0.214	Complete	Yes	0.497991	-0.697174
2014-05-21	15	Seed	3	2C	2	Naked	0.327	Complete	Yes	0.945382	-0.0561659
2014-05-21	15	Seed	3	2C	3	Naked	0.262	Complete	Yes	0.541565	-0.613292
2014-05-21	15	Seed	3	2C	4	Naked	0.224	Complete	Yes	0.635938	-0.452655
2014-05-21	15	Seed	3	2C	5	Naked	0.239	Complete	Yes	2.70029	0.99336
2014-05-21	15	Shoot	3	2C	1	Naked	0.671	Complete	Yes	0.0295529	-3.52157
2014-05-21	15	Shoot	3	2C	2	Naked	0.496	Complete	Yes	0.0879435	-2.43106
2014-05-21	15	Shoot	3	2C	3	Naked	0.507	Complete	Yes	0.0627022	-2.76936
2014-05-21	15	Shoot	3	2C	4	Naked	0.552	Complete	Yes	0.112754	-2.18255
2014-05-21	15	Shoot	3	2C	5	Naked	0.389	Complete	Yes	0.115553	-2.15803
2014-05-21	15	Root	4	2D	1	Low	0.047	Complete	Yes	0.0459574	-3.08004
2014-05-21	15	Root	4	2D	2	Low	0.06	Incomplete	No	0.099	-2.31264
2014-05-21	15	Root	4	2D	3	Low	0.162	Complete	Yes	0.117901	-2.13791
2014-05-21	15	Root	4	2D	4	Low	0.074	Complete	Yes	0.545541	-0.605978
2014-05-21	15	Root	4	2D	5	Low	0.141	Complete	Yes	0.150993	-1.89052
2014-05-21	15	Seed	4	2D	1	Low	0.256	Complete	Yes	0.90457	-0.100295
2014-05-21	15	Seed	4	2D	2	Low	0.185	Complete	No	2.82854	1.03976
2014-05-21	15	Seed	4	2D	3	Low	0.299	Complete	Yes	2.30672	0.835828
2014-05-21	15	Seed	4	2D	4	Low	0.234	Complete	Yes	4.67056	1.54128
2014-05-21	15	Seed	4	2D	5	Low	0.143	Complete	Yes	1.70196	0.531779
2014-05-21	15	Shoot	4	2D	1	Low	0.343	Complete	Yes	0.0596501	-2.81926
2014-05-21	15	Shoot	4	2D	2	Low	0.347	Complete	No	0.365504	-1.00648
2014-05-21	15	Shoot	4	2D	3	Low	0.525	Complete	Yes	0.436629	-0.828672
2014-05-21	15	Shoot	4	2D	4	Low	0.296	Complete	Yes	0.566486	-0.568302
2014-05-21	15	Shoot	4	2D	5	Low	0.523	Complete	Yes	0.127553	-2.05923
2014-05-21	15	Root	1	3A	1	High	0.088	Complete	Yes	1.31864	0.276598
2014-05-21	15	Root	1	3A	2	High	0.069	Incomplete	No	0.95942	-0.041426
2014-05-21	15	Root	1	3A	3	High	0.093	Complete	Yes	6.37247	1.85199
2014-05-21	15	Root	1	3A	4	High	0.091	Complete	Yes	0.693407	-0.366139
2014-05-21	15	Root	1	3A	5	High	0.096	Complete	Yes	2.16969	0.774583
2014-05-21	15	Seed	1	3A	1	High	0.233	Complete	Yes	22.9573	3.13364
2014-05-21	15	Seed	1	3A	2	High	0.243	Complete	No	15.368	2.73229
2014-05-21	15	Seed	1	3A	3	High	0.277	Complete	Yes	53.1879	3.97383
2014-05-21	15	Seed	1	3A	4	High	0.2	Complete	Yes	18.9614	2.94241
2014-05-21	15	Seed	1	3A	5	High	0.156	Complete	Yes	23.3332	3.14988
2014-05-21	15	Shoot	1	3A	1	High	0.44	Complete	Yes	2.71409	0.998457
2014-05-21	15	Shoot	1	3A	2	High	0.386	Complete	No	2.12585	0.754174
2014-05-21	15	Shoot	1	3A	3	High	0.42	Complete	Yes	5.98186	1.78873
2014-05-21	15	Shoot	1	3A	4	High	0.263	Complete	Yes	4.08677	1.40775
2014-05-21	15	Shoot	1	3A	5	High	0.33	Complete	Yes	6.6103	1.88863
2014-05-21	15	Root	2	3B	1	High	0.086	Complete	Yes	1.05256	0.0512235
2014-05-21	15	Root	2	3B	2	High	0.103	Complete	Yes	1.48981	0.398646
2014-05-21	15	Root	2	3B	3	High	0.086	Complete	Yes	1.01779	0.0176343
2014-05-21	15	Root	2	3B	4	High	0.061	Incomplete	No	3.14721	1.14652
2014-05-21	15	Root	2	3B	5	High	0.074	Complete	Yes	1.27554	0.24337
2014-05-21	15	Seed	2	3B	1	High	0.16	Complete	Yes	18.3094	2.90742
2014-05-21	15	Seed	2	3B	2	High	0.324	Complete	Yes	24.2685	3.18918
2014-05-21	15	Seed	2	3B	3	High	0.299	Complete	Yes	12.8064	2.54994
2014-05-21	15	Seed	2	3B	4	High	0.215	Complete	No	22.3413	3.10644
2014-05-21	15	Seed	2	3B	5	High	0.209	Complete	Yes	13.2717	2.58563
2014-05-21	15	Shoot	2	3B	1	High	0.284	Complete	Yes	3.2263	1.17134
2014-05-21	15	Shoot	2	3B	2	High	0.48	Complete	Yes	5.28475	1.66483
2014-05-21	15	Shoot	2	3B	3	High	0.496	Complete	Yes	3.1872	1.15914
2014-05-21	15	Shoot	2	3B	4	High	0.348	Complete	No	11.2406	2.41953
2014-05-21	15	Shoot	2	3B	5	High	0.286	Complete	Yes	2.69629	0.991878
2014-05-21	15	Root	3	3C	1	Fungicide	0.118	Complete	Yes	0.0147458	-4.2168
2014-05-21	15	Root	3	3C	2	Fungicide	0.118	Complete	Yes	0.0173729	-4.05284
2014-05-21	15	Root	3	3C	3	Fungicide	0.067	Incomplete	No	0.0514925	-2.96632
2014-05-21	15	Root	3	3C	4	Fungicide	0.122	Incomplete	No	0.0221311	-3.81077
2014-05-21	15	Root	3	3C	5	Fungicide	0.122	Complete	Yes	0.0231967	-3.76374
2014-05-21	15	Seed	3	3C	1	Fungicide	0.24	Complete	Yes	0.0989583	-2.31306
2014-05-21	15	Seed	3	3C	2	Fungicide	0.34	Complete	Yes	0.209206	-1.56444
2014-05-21	15	Seed	3	3C	3	Fungicide	0.178	Complete	No	0.66764	-0.404006
2014-05-21	15	Seed	3	3C	4	Fungicide	0.182	Complete	No	0.161264	-1.82471
2014-05-21	15	Seed	3	3C	5	Fungicide	0.202	Complete	Yes	0.254604	-1.36805
2014-05-21	15	Shoot	3	3C	1	Fungicide	0.64	Complete	Yes	0.0123125	-4.39714
2014-05-21	15	Shoot	3	3C	2	Fungicide	0.54	Complete	Yes	0.0317963	-3.44841
2014-05-21	15	Shoot	3	3C	3	Fungicide	0.381	Complete	No	0.117585	-2.14059
2014-05-21	15	Shoot	3	3C	4	Fungicide	0.316	Complete	No	0.0329747	-3.41202
2014-05-21	15	Shoot	3	3C	5	Fungicide	0.358	Complete	Yes	0.0489665	-3.01662
2014-05-21	15	Root	4	3D	1	Naked	0.049	Incomplete	No	0.0583673	-2.841
2014-05-21	15	Root	4	3D	2	Naked	0.042	Incomplete	No	0.0654762	-2.72607
2014-05-21	15	Root	4	3D	3	Naked	0.058	Incomplete	No	0.145345	-1.92865
2014-05-21	15	Root	4	3D	4	Naked	0.138	Complete	Yes	0.0735507	-2.60978
2014-05-21	15	Root	4	3D	5	Naked	0.122	Complete	Yes	0.106557	-2.23907
2014-05-21	15	Seed	4	3D	1	Naked	0.251	Complete	No	1.80036	0.587986
2014-05-21	15	Seed	4	3D	2	Naked	0.143	Complete	No	0.464755	-0.766244
2014-05-21	15	Seed	4	3D	3	Naked	0.208	Complete	No	2.06534	0.725293
2014-05-21	15	Seed	4	3D	4	Naked	0.308	Complete	Yes	0.867922	-0.141653
2014-05-21	15	Seed	4	3D	5	Naked	0.275	Complete	Yes	1.90876	0.646456
2014-05-21	15	Shoot	4	3D	1	Naked	0.359	Complete	No	0.112312	-2.18647
2014-05-21	15	Shoot	4	3D	2	Naked	0.287	Complete	No	0.105122	-2.25263
2014-05-21	15	Shoot	4	3D	3	Naked	0.4	Complete	No	0.562125	-0.576031
2014-05-21	15	Shoot	4	3D	4	Naked	0.46	Complete	Yes	0.228022	-1.47831
2014-05-21	15	Shoot	4	3D	5	Naked	0.364	Complete	Yes	0.218984	-1.51876
2014-05-21	15	Root	1	4A	1	Naked	0.052	Incomplete	No	0.0363462	-3.31467
2014-05-21	15	Root	1	4A	2	Naked	0.08	Incomplete	No	0.0775	-2.55748
2014-05-21	15	Root	1	4A	3	Naked	0.054	Incomplete	No	0.0648148	-2.73622
2014-05-21	15	Root	1	4A	4	Naked	0.044	Incomplete	No	0.0836364	-2.48128
2014-05-21	15	Root	1	4A	5	Naked	0.081	Complete	Yes	0.0514815	-2.96653
2014-05-21	15	Seed	1	4A	1	Naked	0.175	Complete	No	0.217771	-1.52431
2014-05-21	15	Seed	1	4A	2	Naked	0.384	Complete	No	0.83513	-0.180168
2014-05-21	15	Seed	1	4A	3	Naked	0.155	Complete	No	0.740258	-0.300756
2014-05-21	15	Seed	1	4A	4	Naked	0.14	Complete	No	0.557143	-0.584934
2014-05-21	15	Seed	1	4A	5	Naked	0.303	Complete	Yes	0.34066	-1.07687
2014-05-21	15	Shoot	1	4A	1	Naked	0.282	Complete	No	0.0444681	-3.11298
2014-05-21	15	Shoot	1	4A	2	Naked	0.343	Complete	No	0.0839359	-2.4777
2014-05-21	15	Shoot	1	4A	3	Naked	0.296	Complete	No	0.182905	-1.69879
2014-05-21	15	Shoot	1	4A	4	Naked	0.182	Complete	No	0.137912	-1.98114
2014-05-21	15	Shoot	1	4A	5	Naked	0.348	Complete	Yes	0.0956322	-2.34725
2014-05-21	15	Root	2	4B	1	Low	0.085	Complete	Yes	0.0989412	-2.31323
2014-05-21	15	Root	2	4B	2	Low	0.073	Incomplete	No	0.0589041	-2.83184
2014-05-21	15	Root	2	4B	3	Low	0.069	Complete	Yes	0.0736232	-2.6088
2014-05-21	15	Root	2	4B	4	Low	0.071	Complete	Yes	0.0614085	-2.79021
2014-05-21	15	Root	2	4B	5	Low	0.08	Incomplete	No	0.08475	-2.46805
2014-05-21	15	Seed	2	4B	1	Low	0.149	Complete	Yes	1.00597	0.00595538
2014-05-21	15	Seed	2	4B	2	Low	0.215	Complete	No	0.906744	-0.0978949
2014-05-21	15	Seed	2	4B	3	Low	0.151	Complete	Yes	1.52086	0.419277
2014-05-21	15	Seed	2	4B	4	Low	0.217	Complete	Yes	1.73917	0.553408
2014-05-21	15	Seed	2	4B	5	Low	0.198	Complete	No	1.67263	0.514395
2014-05-21	15	Shoot	2	4B	1	Low	0.397	Complete	Yes	0.173728	-1.75026
2014-05-21	15	Shoot	2	4B	2	Low	0.304	Complete	No	0.0876645	-2.43424
2014-05-21	15	Shoot	2	4B	3	Low	0.284	Complete	Yes	0.275106	-1.2906
2014-05-21	15	Shoot	2	4B	4	Low	0.191	Complete	Yes	0.269215	-1.31225
2014-05-21	15	Shoot	2	4B	5	Low	0.269	Complete	No	0.267361	-1.31916
2014-05-21	15	Root	3	4C	1	High	0.105	Complete	Yes	0.972952	-0.0274201
2014-05-21	15	Root	3	4C	2	High	0.111	Complete	Yes	0.310811	-1.16857
2014-05-21	15	Root	3	4C	3	High	0.127	Complete	Yes	1.79457	0.584764
2014-05-21	15	Root	3	4C	4	High	0.113	Incomplete	No	0.673009	-0.395997
2014-05-21	15	Root	3	4C	5	High	0.093	Complete	Yes	5.71	1.74222
2014-05-21	15	Seed	3	4C	1	High	0.277	Complete	Yes	34.8486	3.55101
2014-05-21	15	Seed	3	4C	2	High	0.235	Complete	Yes	8.09153	2.09082
2014-05-21	15	Seed	3	4C	3	High	0.195	Complete	Yes	78.9368	4.36865
2014-05-21	15	Seed	3	4C	4	High	0.152	Complete	No	13.2289	2.5824
2014-05-21	15	Seed	3	4C	5	High	0.192	Complete	Yes	30.196	3.40771
2014-05-21	15	Shoot	3	4C	1	High	0.37	Complete	Yes	3.42159	1.23011
2014-05-21	15	Shoot	3	4C	2	High	0.404	Complete	Yes	3.1146	1.1361
2014-05-21	15	Shoot	3	4C	3	High	0.274	Complete	Yes	15.4729	2.73909
2014-05-21	15	Shoot	3	4C	4	High	0.39	Complete	No	2.13174	0.75694
2014-05-21	15	Shoot	3	4C	5	High	0.316	Complete	Yes	8.68658	2.16178
2014-05-21	15	Root	4	4D	1	High	0.072	Complete	Yes	2.35861	0.858073
2014-05-21	15	Root	4	4D	2	High	0.027	Incomplete	No	1.51037	0.412355
2014-05-21	15	Root	4	4D	3	High	0.044	Complete	Yes	0.978409	-0.0218274
2014-05-21	15	Root	4	4D	4	High	0.07	Complete	Yes	0.782286	-0.245535
2014-05-21	15	Root	4	4D	5	High	0.148	Complete	Yes	10.9924	2.39721
2014-05-21	15	Seed	4	4D	1	High	0.285	Complete	Yes	61.7471	4.12305
2014-05-21	15	Seed	4	4D	2	High	0.331	Complete	No	1.65668	0.504814
2014-05-21	15	Seed	4	4D	3	High	0.367	Complete	Yes	10.2017	2.32256
2014-05-21	15	Seed	4	4D	4	High	0.184	Complete	Yes	10.0982	2.31235
2014-05-21	15	Seed	4	4D	5	High	0.226	Complete	Yes	36.6319	3.60092
2014-05-21	15	Shoot	4	4D	1	High	0.275	Complete	Yes	8.26931	2.11255
2014-05-21	15	Shoot	4	4D	2	High	0.243	Complete	No	8.05152	2.08586
2014-05-21	15	Shoot	4	4D	3	High	0.186	Complete	Yes	2.54495	0.93411
2014-05-21	15	Shoot	4	4D	4	High	0.191	Complete	Yes	4.28194	1.45441
2014-05-21	15	Shoot	4	4D	5	High	0.351	Complete	Yes	11.5106	2.44327
2014-05-23	17	Root	1	1A	1	Fungicide	0.077	Complete	Yes	0.0305195	-3.48939
2014-05-23	17	Root	1	1A	4	Fungicide	0.074	Incomplete	No	0.0474324	-3.04845
2014-05-23	17	Root	1	1A	3	Fungicide	0.092	Incomplete	No	0.0354348	-3.34006
2014-05-23	17	Root	1	1A	5	Fungicide	0.071	Complete	Yes	0.033662	-3.39139
2014-05-23	17	Root	1	1A	2	Fungicide	0.048	Complete	Yes	0.15	-1.89712
2014-05-23	17	Seed	1	1A	1	Fungicide	0.172	Complete	Yes	0.256802	-1.35945
2014-05-23	17	Seed	1	1A	4	Fungicide	0.263	Complete	No	0.275741	-1.28829
2014-05-23	17	Seed	1	1A	5	Fungicide	0.249	Complete	Yes	0.165141	-1.80096
2014-05-23	17	Seed	1	1A	3	Fungicide	0.238	Complete	No	0.248109	-1.39389
2014-05-23	17	Seed	1	1A	2	Fungicide	0.128	Complete	Yes	0.241641	-1.4203
2014-05-23	17	Shoot	1	1A	1	Fungicide	0.57	Complete	Yes	0.0299123	-3.50949
2014-05-23	17	Shoot	1	1A	4	Fungicide	0.558	Complete	No	0.0346595	-3.36218
2014-05-23	17	Shoot	1	1A	5	Fungicide	0.349	Complete	Yes	0.0210029	-3.8631
2014-05-23	17	Shoot	1	1A	3	Fungicide	0.476	Complete	No	0.0396639	-3.22731
2014-05-23	17	Shoot	1	1A	2	Fungicide	0.145	Complete	Yes	0.0195172	-3.93646
2014-05-23	17	Root	2	1B	1	Naked	0.229	Complete	Yes	0.0118777	-4.43309
2014-05-23	17	Root	2	1B	4	Naked	0.063	Incomplete	No	0.0252381	-3.6794
2014-05-23	17	Root	2	1B	3	Naked	0.096	Complete	Yes	0.00947917	-4.65866
2014-05-23	17	Root	2	1B	5	Naked	0.057	Incomplete	No	0.0392982	-3.23658
2014-05-23	17	Root	2	1B	2	Naked	0.206	Complete	Yes	0.0425728	-3.15654
2014-05-23	17	Seed	2	1B	1	Naked	0.15	Complete	Yes	0.130133	-2.0392
2014-05-23	17	Seed	2	1B	3	Naked	0.238	Complete	Yes	0.215	-1.53712
2014-05-23	17	Seed	2	1B	5	Naked	0.207	Complete	No	0.127923	-2.05633
2014-05-23	17	Seed	2	1B	2	Naked	0.174	Complete	Yes	0.127816	-2.05716
2014-05-23	17	Shoot	2	1B	1	Naked	0.738	Complete	Yes	0.0121951	-4.40672
2014-05-23	17	Shoot	2	1B	4	Naked	0.747	Complete	No	0.0330656	-3.40926
2014-05-23	17	Shoot	2	1B	3	Naked	0.429	Complete	Yes	0.0144755	-4.2353
2014-05-23	17	Shoot	2	1B	5	Naked	0.452	Complete	No	0.0184513	-3.99262
2014-05-23	17	Shoot	2	1B	2	Naked	0.69	Complete	Yes	0.0158696	-4.14335
2014-05-23	17	Root	3	1C	1	Low	0.142	Complete	Yes	0.043662	-3.13128
2014-05-23	17	Root	3	1C	4	Low	0.222	Complete	Yes	0.0601351	-2.81116
2014-05-23	17	Root	3	1C	3	Low	0.103	Incomplete	No	0.0401942	-3.21403
2014-05-23	17	Root	3	1C	5	Low	0.121	Complete	Yes	0.15438	-1.86834
2014-05-23	17	Root	3	1C	2	Low	0.209	Complete	Yes	0.116316	-2.15145
2014-05-23	17	Seed	3	1C	1	Low	0.251	Complete	Yes	1.12028	0.113578
2014-05-23	17	Seed	3	1C	4	Low	0.24	Complete	Yes	1.32667	0.28267
2014-05-23	17	Seed	3	1C	5	Low	0.132	Complete	Yes	2.09447	0.7393
2014-05-23	17	Seed	3	1C	3	Low	0.276	Complete	No	0.922971	-0.0801574
2014-05-23	17	Shoot	3	1C	1	Low	0.56	Complete	Yes	0.1305	-2.03638
2014-05-23	17	Shoot	3	1C	4	Low	0.841	Complete	Yes	0.12956	-2.04361
2014-05-23	17	Shoot	3	1C	3	Low	0.672	Complete	No	0.071131	-2.64323
2014-05-23	17	Shoot	3	1C	5	Low	0.544	Complete	Yes	0.200368	-1.6076
2014-05-23	17	Shoot	3	1C	2	Low	0.754	Complete	Yes	0.194973	-1.63489
2014-05-23	17	Root	4	1D	1	Fungicide	0.068	Complete	Yes	0.0295588	-3.52137
2014-05-23	17	Root	4	1D	4	Fungicide	0.126	Complete	Yes	0.027381	-3.59791
2014-05-23	17	Root	4	1D	3	Fungicide	0.256	Complete	Yes	0.0146094	-4.22609
2014-05-23	17	Root	4	1D	5	Fungicide	0.134	Complete	Yes	0.0422388	-3.16442
2014-05-23	17	Root	4	1D	2	Fungicide	0.12	Incomplete	No	0.0245	-3.70908
2014-05-23	17	Seed	4	1D	1	Fungicide	0.14	Complete	Yes	0.2825	-1.26408
2014-05-23	17	Seed	4	1D	4	Fungicide	0.202	Complete	Yes	0.257772	-1.35568
2014-05-23	17	Seed	4	1D	3	Fungicide	0.157	Complete	Yes	0.302739	-1.19488
2014-05-23	17	Seed	4	1D	5	Fungicide	0.164	Complete	Yes	0.470122	-0.754763
2014-05-23	17	Seed	4	1D	2	Fungicide	0.107	Complete	No	0.441402	-0.8178
2014-05-23	17	Shoot	4	1D	1	Fungicide	0.676	Complete	Yes	0.0149408	-4.20366
2014-05-23	17	Shoot	4	1D	4	Fungicide	0.439	Complete	Yes	0.0753759	-2.58527
2014-05-23	17	Shoot	4	1D	3	Fungicide	0.799	Complete	Yes	0.0265457	-3.62889
2014-05-23	17	Shoot	4	1D	5	Fungicide	0.675	Complete	Yes	0.0668889	-2.70472
2014-05-23	17	Shoot	4	1D	2	Fungicide	0.63	Complete	No	0.0351587	-3.34788
2014-05-23	17	Root	1	2A	1	Low	0.146	Complete	Yes	0.111712	-2.19183
2014-05-23	17	Root	1	2A	4	Low	0.092	Complete	Yes	0.0279348	-3.57788
2014-05-23	17	Root	1	2A	5	Low	0.134	Incomplete	No	0.387612	-0.947751
2014-05-23	17	Root	1	2A	3	Low	0.156	Complete	Yes	0.164103	-1.80726
2014-05-23	17	Root	1	2A	2	Low	0.096	Incomplete	No	0.117083	-2.14487
2014-05-23	17	Seed	1	2A	1	Low	0.246	Complete	Yes	2.6352	0.96896
2014-05-23	17	Seed	1	2A	4	Low	0.239	Complete	Yes	0.82046	-0.19789
2014-05-23	17	Seed	1	2A	3	Low	0.179	Complete	Yes	2.25486	0.813088
2014-05-23	17	Seed	1	2A	5	Low	0.174	Complete	No	1.33115	0.286043
2014-05-23	17	Seed	1	2A	2	Low	0.134	Complete	No	1.0303	0.0298486
2014-05-23	17	Shoot	1	2A	1	Low	0.634	Complete	Yes	0.259842	-1.34768
2014-05-23	17	Shoot	1	2A	4	Low	0.483	Complete	Yes	0.0606211	-2.80311
2014-05-23	17	Shoot	1	2A	5	Low	0.86	Complete	No	0.107186	-2.23319
2014-05-23	17	Shoot	1	2A	3	Low	0.622	Complete	Yes	0.114068	-2.17096
2014-05-23	17	Shoot	1	2A	2	Low	0.439	Complete	No	0.0679271	-2.68932
2014-05-23	17	Root	2	2B	1	Fungicide	0.136	Complete	Yes	0.0192647	-3.94948
2014-05-23	17	Root	2	2B	4	Fungicide	0.089	Complete	Yes	0.0279775	-3.57635
2014-05-23	17	Root	2	2B	5	Fungicide	0.142	Complete	Yes	0.0530282	-2.93693
2014-05-23	17	Root	2	2B	3	Fungicide	0.188	Complete	Yes	0.0299468	-3.50833
2014-05-23	17	Root	2	2B	2	Fungicide	0.198	Complete	Yes	0.0472222	-3.05289
2014-05-23	17	Seed	2	2B	1	Fungicide	0.305	Complete	Yes	0.129934	-2.04073
2014-05-23	17	Seed	2	2B	4	Fungicide	0.235	Complete	Yes	0.521574	-0.650903
2014-05-23	17	Seed	2	2B	5	Fungicide	0.166	Complete	Yes	0.102771	-2.27525
2014-05-23	17	Seed	2	2B	3	Fungicide	0.144	Complete	Yes	0.356458	-1.03154
2014-05-23	17	Seed	2	2B	2	Fungicide	0.192	Complete	Yes	0.464375	-0.767063
2014-05-23	17	Shoot	2	2B	1	Fungicide	0.465	Complete	Yes	0.0232473	-3.76157
2014-05-23	17	Shoot	2	2B	4	Fungicide	0.416	Complete	Yes	0.0275	-3.59357
2014-05-23	17	Shoot	2	2B	5	Fungicide	0.578	Complete	Yes	0.0144983	-4.23373
2014-05-23	17	Shoot	2	2B	3	Fungicide	0.613	Complete	Yes	0.0212072	-3.85342
2014-05-23	17	Shoot	2	2B	2	Fungicide	0.66	Complete	Yes	0.0243788	-3.71404
2014-05-23	17	Root	3	2C	1	Naked	0.443	Complete	Yes	0.0410384	-3.19325
2014-05-23	17	Root	3	2C	4	Naked	0.125	Complete	Yes	2.71392	0.998394
2014-05-23	17	Root	3	2C	5	Naked	0.055	Incomplete	No	0.044	-3.12357
2014-05-23	17	Root	3	2C	3	Naked	0.061	Complete	Yes	0.202787	-1.5956
2014-05-23	17	Root	3	2C	2	Naked	0.097	Incomplete	No	0.200722	-1.60584
2014-05-23	17	Seed	3	2C	1	Naked	0.157	Complete	Yes	0.86707	-0.142635
2014-05-23	17	Seed	3	2C	4	Naked	0.202	Complete	Yes	0.0504455	-2.98686
2014-05-23	17	Seed	3	2C	5	Naked	0.162	Complete	No	0.406235	-0.900825
2014-05-23	17	Seed	3	2C	3	Naked	0.098	Complete	Yes	1.38592	0.326363
2014-05-23	17	Shoot	3	2C	1	Naked	0.696	Complete	Yes	0.0158046	-4.14745
2014-05-23	17	Shoot	3	2C	4	Naked	0.579	Complete	Yes	0.0617789	-2.78419
2014-05-23	17	Shoot	3	2C	5	Naked	0.528	Complete	No	0.0439394	-3.12494
2014-05-23	17	Shoot	3	2C	3	Naked	0.466	Complete	Yes	0.102403	-2.27884
2014-05-23	17	Root	4	2D	1	Low	0.14	Complete	Yes	0.0537857	-2.92275
2014-05-23	17	Root	4	2D	4	Low	0.108	Complete	Yes	0.0536111	-2.926
2014-05-23	17	Root	4	2D	3	Low	0.211	Complete	Yes	0.0470142	-3.05731
2014-05-23	17	Root	4	2D	5	Low	0.149	Complete	Yes	0.112819	-2.18197
2014-05-23	17	Root	4	2D	2	Low	0.183	Incomplete	No	0.312459	-1.16328
2014-05-23	17	Seed	4	2D	1	Low	0.251	Complete	Yes	1.93518	0.6602
2014-05-23	17	Seed	4	2D	4	Low	0.144	Complete	Yes	1.56292	0.446554
2014-05-23	17	Seed	4	2D	3	Low	0.213	Complete	Yes	0.938122	-0.0638752
2014-05-23	17	Seed	4	2D	5	Low	0.145	Complete	Yes	2.32331	0.842993
2014-05-23	17	Shoot	4	2D	1	Low	0.473	Complete	Yes	0.325856	-1.1213
2014-05-23	17	Shoot	4	2D	4	Low	0.498	Complete	Yes	0.0825904	-2.49386
2014-05-23	17	Shoot	4	2D	5	Low	0.697	Complete	Yes	0.257891	-1.35522
2014-05-23	17	Shoot	4	2D	3	Low	0.432	Complete	Yes	0.251065	-1.38204
2014-05-23	17	Root	1	3A	1	High	0.155	Complete	Yes	0.648516	-0.433068
2014-05-23	17	Root	1	3A	4	High	0.103	Incomplete	No	1.36165	0.308698
2014-05-23	17	Root	1	3A	3	High	0.084	Complete	Yes	9.45893	2.24696
2014-05-23	17	Root	1	3A	5	High	0.119	Incomplete	No	5.44126	1.69401
2014-05-23	17	Root	1	3A	2	High	0.108	Incomplete	No	1.11491	0.108771
2014-05-23	17	Seed	1	3A	1	High	0.162	Complete	Yes	7.67722	2.03826
2014-05-23	17	Seed	1	3A	4	High	0.193	Complete	No	12.6411	2.53695
2014-05-23	17	Seed	1	3A	3	High	0.171	Complete	Yes	77.5932	4.35148
2014-05-23	17	Seed	1	3A	5	High	0.117	Complete	No	140.244	4.94338
2014-05-23	17	Shoot	1	3A	1	High	0.758	Complete	Yes	0.76595	-0.266639
2014-05-23	17	Shoot	1	3A	4	High	0.65	Complete	No	1.67088	0.513349
2014-05-23	17	Shoot	1	3A	3	High	0.425	Complete	Yes	10.1122	2.31374
2014-05-23	17	Shoot	1	3A	5	High	0.531	Complete	No	6.7358	1.90744
2014-05-23	17	Root	2	3B	1	High	0.112	Complete	Yes	1.50277	0.407309
2014-05-23	17	Root	2	3B	4	High	0.105	Complete	Yes	1.67171	0.51385
2014-05-23	17	Root	2	3B	3	High	0.174	Complete	Yes	0.0620115	-2.78044
2014-05-23	17	Root	2	3B	5	High	0.083	Incomplete	No	1.98325	0.684738
2014-05-23	17	Root	2	3B	2	High	0.113	Incomplete	No	1.30239	0.264201
2014-05-23	17	Seed	2	3B	1	High	0.201	Complete	Yes	17.9542	2.88783
2014-05-23	17	Seed	2	3B	4	High	0.134	Complete	Yes	11.849	2.47224
2014-05-23	17	Seed	2	3B	3	High	0.44	Complete	Yes	0.0075	-4.89285
2014-05-23	17	Seed	2	3B	5	High	0.114	Complete	No	26.9783	3.29503
2014-05-23	17	Seed	2	3B	2	High	0.181	Complete	No	15.9059	2.76669
2014-05-23	17	Shoot	2	3B	1	High	0.63	Complete	Yes	1.18324	0.168255
2014-05-23	17	Shoot	2	3B	4	High	0.531	Complete	Yes	1.00864	0.00860692
2014-05-23	17	Shoot	2	3B	3	High	0.792	Complete	Yes	0.0307197	-3.48285
2014-05-23	17	Shoot	2	3B	5	High	0.497	Complete	No	2.98133	1.09237
2014-05-23	17	Shoot	2	3B	2	High	0.868	Complete	No	1.26039	0.231423
2014-05-23	17	Root	3	3C	1	Fungicide	0.178	Complete	Yes	0.0217978	-3.82595
2014-05-23	17	Root	3	3C	4	Fungicide	0.072	Incomplete	No	0.0277778	-3.58352
2014-05-23	17	Root	3	3C	5	Fungicide	0.119	Incomplete	No	0.0567227	-2.86958
2014-05-23	17	Root	3	3C	3	Fungicide	0.256	Complete	Yes	0.0641016	-2.74729
2014-05-23	17	Root	3	3C	2	Fungicide	0.11	Incomplete	No	0.0460909	-3.07714
2014-05-23	17	Seed	3	3C	1	Fungicide	0.137	Complete	Yes	0.289416	-1.23989
2014-05-23	17	Seed	3	3C	4	Fungicide	0.154	Complete	No	0.0295455	-3.52183
2014-05-23	17	Seed	3	3C	5	Fungicide	0.181	Complete	No	0.211326	-1.55435
2014-05-23	17	Seed	3	3C	3	Fungicide	0.164	Complete	Yes	0.693963	-0.365336
2014-05-23	17	Seed	3	3C	2	Fungicide	0.115	Complete	No	0.266087	-1.32393
2014-05-23	17	Shoot	3	3C	1	Fungicide	0.625	Complete	Yes	0.023136	-3.76637
2014-05-23	17	Shoot	3	3C	4	Fungicide	0.406	Complete	No	0.00578818	-5.15194
2014-05-23	17	Shoot	3	3C	5	Fungicide	0.657	Complete	No	0.0378843	-3.27322
2014-05-23	17	Shoot	3	3C	3	Fungicide	0.991	Complete	Yes	0.0316246	-3.45382
2014-05-23	17	Shoot	3	3C	2	Fungicide	0.646	Complete	No	0.0136223	-4.29605
2014-05-23	17	Root	4	3D	1	Naked	0.08	Complete	Yes	0.126375	-2.0685
2014-05-23	17	Root	4	3D	4	Naked	0.093	Complete	Yes	0.116559	-2.14936
2014-05-23	17	Root	4	3D	3	Naked	0.18	Complete	Yes	0.0990556	-2.31207
2014-05-23	17	Root	4	3D	5	Naked	0.115	Incomplete	No	0.134087	-2.00927
2014-05-23	17	Root	4	3D	2	Naked	0.085	Complete	Yes	0.0807059	-2.51694
2014-05-23	17	Seed	4	3D	1	Naked	0.215	Complete	Yes	0.423116	-0.860108
2014-05-23	17	Seed	4	3D	4	Naked	0.143	Complete	Yes	0.228811	-1.47486
2014-05-23	17	Seed	4	3D	3	Naked	0.108	Complete	Yes	1.33074	0.285736
2014-05-23	17	Seed	4	3D	5	Naked	0.153	Complete	No	0.697059	-0.360885
2014-05-23	17	Seed	4	3D	2	Naked	0.306	Complete	Yes	0.45634	-0.784517
2014-05-23	17	Shoot	4	3D	1	Naked	0.305	Complete	Yes	0.0579672	-2.84788
2014-05-23	17	Shoot	4	3D	4	Naked	0.375	Complete	Yes	0.10616	-2.24281
2014-05-23	17	Shoot	4	3D	3	Naked	0.596	Complete	Yes	0.0990604	-2.31203
2014-05-23	17	Shoot	4	3D	5	Naked	0.393	Complete	No	0.116947	-2.14604
2014-05-23	17	Shoot	4	3D	2	Naked	0.239	Complete	Yes	0.379874	-0.967914
2014-05-23	17	Root	1	4A	1	Naked	0.059	Incomplete	No	0.195085	-1.63432
2014-05-23	17	Root	1	4A	4	Naked	0.036	Incomplete	No	0.0980556	-2.32222
2014-05-23	17	Root	1	4A	5	Naked	0.071	Incomplete	No	0.29507	-1.22054
2014-05-23	17	Root	1	4A	3	Naked	0.04	Incomplete	No	0.12	-2.12026
2014-05-23	17	Root	1	4A	2	Naked	0.128	Complete	Yes	0.116562	-2.14933
2014-05-23	17	Seed	1	4A	1	Naked	0.235	Complete	No	0.235787	-1.44483
2014-05-23	17	Seed	1	4A	4	Naked	0.166	Complete	No	0.459819	-0.776922
2014-05-23	17	Seed	1	4A	5	Naked	0.224	Complete	No	0.752411	-0.284473
2014-05-23	17	Seed	1	4A	3	Naked	0.174	Complete	No	0.582069	-0.541166
2014-05-23	17	Seed	1	4A	2	Naked	0.185	Complete	Yes	0.627405	-0.466162
2014-05-23	17	Shoot	1	4A	1	Naked	0.439	Complete	No	0.0206378	-3.88063
2014-05-23	17	Shoot	1	4A	4	Naked	0.164	Complete	No	0.152561	-1.88019
2014-05-23	17	Shoot	1	4A	5	Naked	0.53	Complete	No	0.104717	-2.25649
2014-05-23	17	Shoot	1	4A	3	Naked	0.262	Complete	No	0.043855	-3.12687
2014-05-23	17	Shoot	1	4A	2	Naked	0.503	Complete	Yes	0.0568787	-2.86683
2014-05-23	17	Root	2	4B	1	Low	0.153	Complete	Yes	0.163464	-1.81116
2014-05-23	17	Root	2	4B	4	Low	0.071	Incomplete	No	0.166761	-1.7912
2014-05-23	17	Root	2	4B	3	Low	0.157	Complete	Yes	0.0691083	-2.67208
2014-05-23	17	Root	2	4B	5	Low	0.077	Incomplete	No	0.284026	-1.25869
2014-05-23	17	Root	2	4B	2	Low	0.028	Incomplete	No	0.342857	-1.07044
2014-05-23	17	Seed	2	4B	1	Low	0.177	Complete	Yes	0.551356	-0.595375
2014-05-23	17	Seed	2	4B	4	Low	0.139	Complete	No	1.38597	0.326401
2014-05-23	17	Seed	2	4B	5	Low	0.234	Complete	No	1.0194	0.0192159
2014-05-23	17	Seed	2	4B	3	Low	0.172	Complete	Yes	0.546919	-0.603455
2014-05-23	17	Seed	2	4B	2	Low	0.175	Complete	No	2.20457	0.790533
2014-05-23	17	Shoot	2	4B	1	Low	0.675	Complete	Yes	0.0410815	-3.1922
2014-05-23	17	Shoot	2	4B	4	Low	0.515	Complete	No	0.096466	-2.33856
2014-05-23	17	Shoot	2	4B	5	Low	0.34	Complete	No	0.0600294	-2.81292
2014-05-23	17	Shoot	2	4B	3	Low	0.554	Complete	Yes	0.0462455	-3.07379
2014-05-23	17	Shoot	2	4B	2	Low	0.518	Complete	No	0.278533	-1.27822
2014-05-23	17	Root	3	4C	1	High	0.105	Complete	Yes	0.622857	-0.473438
2014-05-23	17	Root	3	4C	4	High	0.141	Complete	Yes	4.08879	1.40825
2014-05-23	17	Root	3	4C	5	High	0.256	Complete	Yes	0.72875	-0.316425
2014-05-23	17	Root	3	4C	3	High	0.08	Incomplete	No	1.19738	0.180132
2014-05-23	17	Root	3	4C	2	High	0.083	Incomplete	No	4.77747	1.56391
2014-05-23	17	Seed	3	4C	1	High	0.223	Complete	Yes	5.91462	1.77743
2014-05-23	17	Seed	3	4C	4	High	0.108	Complete	Yes	27.7412	3.32292
2014-05-23	17	Seed	3	4C	5	High	0.159	Complete	Yes	11.7125	2.46065
2014-05-23	17	Seed	3	4C	3	High	0.212	Complete	No	6.29642	1.83998
2014-05-23	17	Seed	3	4C	2	High	0.128	Complete	No	14.0355	2.64159
2014-05-23	17	Shoot	3	4C	1	High	0.558	Complete	Yes	0.476505	-0.741276
2014-05-23	17	Shoot	3	4C	4	High	0.711	Complete	Yes	2.61063	0.959593
2014-05-23	17	Shoot	3	4C	3	High	0.489	Complete	No	0.719611	-0.329044
2014-05-23	17	Shoot	3	4C	5	High	0.724	Complete	Yes	0.79953	-0.223731
2014-05-23	17	Shoot	3	4C	2	High	0.404	Complete	No	2.04916	0.717429
2014-05-23	17	Root	4	4D	1	High	0.086	Complete	Yes	1.49512	0.402204
2014-05-23	17	Root	4	4D	4	High	0.073	Complete	Yes	1.86712	0.624399
2014-05-23	17	Root	4	4D	3	High	0.172	Complete	Yes	1.05884	0.0571713
2014-05-23	17	Root	4	4D	5	High	0.1	Incomplete	No	3.337	1.20507
2014-05-23	17	Root	4	4D	2	High	0.032	Incomplete	No	1.60906	0.475652
2014-05-23	17	Seed	4	4D	1	High	0.33	Complete	Yes	3.92661	1.36778
2014-05-23	17	Seed	4	4D	4	High	0.233	Complete	Yes	21.4136	3.06403
2014-05-23	17	Seed	4	4D	3	High	0.21	Complete	Yes	5.30286	1.66825
2014-05-23	17	Seed	4	4D	5	High	0.111	Complete	No	11.1914	2.41515
2014-05-23	17	Seed	4	4D	2	High	0.223	Complete	No	17.7013	2.87364
2014-05-23	17	Shoot	4	4D	1	High	0.377	Complete	Yes	0.737984	-0.303833
2014-05-23	17	Shoot	4	4D	4	High	0.457	Complete	Yes	1.66031	0.507002
2014-05-23	17	Shoot	4	4D	5	High	0.497	Complete	No	2.3903	0.87142
2014-05-23	17	Shoot	4	4D	3	High	0.357	Complete	Yes	2.29221	0.829518
2014-05-23	17	Shoot	4	4D	2	High	0.282	Complete	No	7.17333	1.97037
2014-05-26	20	Root	1	1A	2	Fungicide	0.116	Incomplete	No	0.084569	-2.47019
2014-05-26	20	Root	1	1A	3	Fungicide	0.202	Complete	No	0.0346535	-3.36236
2014-05-26	20	Root	1	1A	1	Fungicide	0.348	Complete	Yes	0.0126724	-4.36833
2014-05-26	20	Seed	1	1A	2	Fungicide	0.057	Complete	No	0.254912	-1.36684
2014-05-26	20	Seed	1	1A	1	Fungicide	0.212	Complete	Yes	0.0462264	-3.0742
2014-05-26	20	Seed	1	1A	3	Fungicide	0.0288	Complete	No	2.23576	0.804583
2014-05-26	20	Shoot	1	1A	2	Fungicide	0.682	Complete	No	0.0136217	-4.29609
2014-05-26	20	Shoot	1	1A	3	Fungicide	0.894	Incomplete	No	0.0109396	-4.51537
2014-05-26	20	Shoot	1	1A	1	Fungicide	0.879	Complete	Yes	0.00860068	-4.75591
2014-05-26	20	Root	2	1B	2	Naked	0.072	Incomplete	No	0.183472	-1.69569
2014-05-26	20	Root	2	1B	3	Naked	0.261	Complete	No	0.03	-3.50656
2014-05-26	20	Root	2	1B	1	Naked	0.054	Incomplete	No	0.220741	-1.51077
2014-05-26	20	Seed	2	1B	2	Naked	0.222	Complete	No	0.618559	-0.480363
2014-05-26	20	Seed	2	1B	3	Naked	0.144	Complete	No	0.246667	-1.39972
2014-05-26	20	Seed	2	1B	1	Naked	0.153	Complete	No	0.59268	-0.523101
2014-05-26	20	Shoot	2	1B	2	Naked	0.61	Complete	No	0.0617541	-2.78459
2014-05-26	20	Shoot	2	1B	1	Naked	0.937	Incomplete	No	0.0303949	-3.49348
2014-05-26	20	Shoot	2	1B	3	Naked	0.98	Incomplete	No	0.0108469	-4.52387
2014-05-26	20	Root	3	1C	2	Low	0.117	Incomplete	No	0.458205	-0.780438
2014-05-26	20	Root	3	1C	3	Low	0.065	Complete	Yes	0.0984615	-2.31809
2014-05-26	20	Root	3	1C	1	Low	0.141	Complete	Yes	0.170851	-1.76696
2014-05-26	20	Seed	3	1C	2	Low	0.195	Complete	No	2.58877	0.951183
2014-05-26	20	Seed	3	1C	1	Low	0.19	Complete	Yes	0.445474	-0.808617
2014-05-26	20	Shoot	3	1C	2	Low	0.915	Incomplete	No	0.188874	-1.66667
2014-05-26	20	Shoot	3	1C	3	Low	0.39	Complete	Yes	0.060641	-2.80278
2014-05-26	20	Shoot	3	1C	1	Low	0.595	Complete	Yes	0.0747227	-2.59397
2014-05-26	20	Root	4	1D	2	Fungicide	0.078	Incomplete	No	0.207692	-1.5717
2014-05-26	20	Root	4	1D	3	Fungicide	0.074	Incomplete	No	0.0344595	-3.36797
2014-05-26	20	Root	4	1D	1	Fungicide	0.12	Incomplete	No	0.0356667	-3.33354
2014-05-26	20	Seed	4	1D	2	Fungicide	0.202	Complete	No	0.229356	-1.47248
2014-05-26	20	Seed	4	1D	1	Fungicide	0.154	Complete	No	0.171104	-1.76548
2014-05-26	20	Seed	4	1D	3	Fungicide	0.128	Complete	No	0.143672	-1.94022
2014-05-26	20	Shoot	4	1D	2	Fungicide	0.947	Incomplete	No	0.0139071	-4.27536
2014-05-26	20	Shoot	4	1D	3	Fungicide	0.865	Complete	No	0.0147283	-4.21798
2014-05-26	20	Shoot	4	1D	1	Fungicide	0.661	Complete	No	0.012239	-4.40313
2014-05-26	20	Root	1	2A	2	Low	0.072	Incomplete	No	0.1225	-2.09964
2014-05-26	20	Root	1	2A	3	Low	0.065	Complete	Yes	0.0875385	-2.43568
2014-05-26	20	Root	1	2A	1	Low	0.076	Complete	Yes	0.0914474	-2.39199
2014-05-26	20	Seed	1	2A	2	Low	0.105	Complete	No	1.58505	0.460614
2014-05-26	20	Seed	1	2A	1	Low	0.15	Complete	Yes	0.266133	-1.32376
2014-05-26	20	Seed	1	2A	3	Low	0.094	Complete	Yes	0.7	-0.356675
2014-05-26	20	Shoot	1	2A	2	Low	0.577	Complete	No	0.0201386	-3.90511
2014-05-26	20	Shoot	1	2A	3	Low	0.352	Complete	Yes	0.0635227	-2.75636
2014-05-26	20	Shoot	1	2A	1	Low	0.149	Complete	Yes	0.194966	-1.63493
2014-05-26	20	Root	2	2B	2	Fungicide	0.061	Incomplete	No	0.0481967	-3.03246
2014-05-26	20	Root	2	2B	1	Fungicide	0.046	Complete	Yes	0.015	-4.19971
2014-05-26	20	Root	2	2B	3	Fungicide	0.124	Complete	Yes	0.0220161	-3.81598
2014-05-26	20	Seed	2	2B	2	Fungicide	0.153	Complete	No	0.41	-0.891598
2014-05-26	20	Seed	2	2B	1	Fungicide	0.19	Complete	Yes	0.05	-2.99573
2014-05-26	20	Seed	2	2B	3	Fungicide	0.219	Complete	Yes	0.147169	-1.91617
2014-05-26	20	Shoot	2	2B	2	Fungicide	0.355	Complete	No	0.0277183	-3.58566
2014-05-26	20	Shoot	2	2B	3	Fungicide	0.714	Complete	Yes	0.00747899	-4.89566
2014-05-26	20	Shoot	2	2B	1	Fungicide	0.2	Complete	Yes	0.02855	-3.5561
2014-05-26	20	Root	3	2C	1	Naked	0.081	Complete	Yes	0.064321	-2.74387
2014-05-26	20	Seed	3	2C	2	Naked	0.173	Complete	No	2.03601	0.710993
2014-05-26	20	Seed	3	2C	1	Naked	0.169	Complete	Yes	0.429586	-0.844934
2014-05-26	20	Shoot	3	2C	2	Naked	0.815	Complete	No	0.0817791	-2.50373
2014-05-26	20	Shoot	3	2C	1	Naked	0.461	Complete	Yes	0.0229067	-3.77632
2014-05-26	20	Shoot	3	2C	3	Naked	0.483	Complete	No	0.0260663	-3.64711
2014-05-26	20	Root	4	2D	2	Low	0.033	Complete	Yes	0.182424	-1.70142
2014-05-26	20	Root	4	2D	3	Low	0.095	Incomplete	No	0.129263	-2.0459
2014-05-26	20	Root	4	2D	1	Low	0.044	Incomplete	No	0.304773	-1.18819
2014-05-26	20	Seed	4	2D	2	Low	0.074	Complete	Yes	1.42419	0.353603
2014-05-26	20	Seed	4	2D	3	Low	0.142	Complete	No	0.653521	-0.42538
2014-05-26	20	Seed	4	2D	1	Low	0.074	Complete	No	1.50189	0.406726
2014-05-26	20	Shoot	4	2D	2	Low	0.485	Complete	Yes	0.151258	-1.88877
2014-05-26	20	Shoot	4	2D	3	Low	0.719	Complete	No	0.08363	-2.48135
2014-05-26	20	Shoot	4	2D	1	Low	0.539	Complete	No	0.0788683	-2.53998
2014-05-26	20	Root	1	3A	2	High	0.088	Complete	Yes	1.47773	0.390505
2014-05-26	20	Root	1	3A	3	High	0.15	Complete	Yes	1.12067	0.113924
2014-05-26	20	Root	1	3A	1	High	0.108	Complete	Yes	1.46713	0.383308
2014-05-26	20	Seed	1	3A	2	High	0.146	Complete	Yes	9.37116	2.23764
2014-05-26	20	Seed	1	3A	1	High	0.119	Complete	Yes	11.7956	2.46773
2014-05-26	20	Seed	1	3A	3	High	0.141	Complete	Yes	9.42993	2.24389
2014-05-26	20	Shoot	1	3A	2	High	0.246	Complete	Yes	1.08671	0.0831523
2014-05-26	20	Shoot	1	3A	3	High	0.942	Complete	Yes	0.689087	-0.372388
2014-05-26	20	Shoot	1	3A	1	High	0.661	Complete	Yes	1.02003	0.0198323
2014-05-26	20	Root	2	3B	1	High	0.079	Complete	Yes	2.34785	0.853499
2014-05-26	20	Root	2	3B	3	High	0.04	Incomplete	No	5.4205	1.69019
2014-05-26	20	Seed	2	3B	3	High	0.158	Complete	No	32.7954	3.49029
2014-05-26	20	Seed	2	3B	1	High	0.113	Complete	Yes	36.8846	3.60779
2014-05-26	20	Shoot	2	3B	2	High	0.993	Incomplete	No	5.29844	1.66741
2014-05-26	20	Shoot	2	3B	3	High	0.94	Complete	No	1.23299	0.209442
2014-05-26	20	Shoot	2	3B	1	High	0.749	Complete	Yes	0.684579	-0.378951
2014-05-26	20	Root	3	3C	2	Fungicide	0.043	Incomplete	No	0.319302	-1.14162
2014-05-26	20	Root	3	3C	3	Fungicide	0.128	Incomplete	No	0.0285156	-3.5573
2014-05-26	20	Root	3	3C	1	Fungicide	0.085	Complete	No	0.0883529	-2.42642
2014-05-26	20	Seed	3	3C	2	Fungicide	0.234	Complete	No	0.121795	-2.10542
2014-05-26	20	Seed	3	3C	3	Fungicide	0.103	Complete	No	0.0983495	-2.31923
2014-05-26	20	Seed	3	3C	1	Fungicide	0.125	Complete	No	0.58904	-0.529261
2014-05-26	20	Shoot	3	3C	2	Fungicide	0.492	Complete	No	0.135955	-1.99543
2014-05-26	20	Shoot	3	3C	1	Fungicide	0.95	Incomplete	No	0.0143053	-4.24713
2014-05-26	20	Shoot	3	3C	3	Fungicide	0.919	Incomplete	No	0.00446137	-5.4123
2014-05-26	20	Root	4	3D	2	Naked	0.091	Incomplete	No	0.412088	-0.886519
2014-05-26	20	Root	4	3D	3	Naked	0.13	Incomplete	No	0.0557692	-2.88653
2014-05-26	20	Root	4	3D	1	Naked	0.129	Complete	Yes	0.0648062	-2.73635
2014-05-26	20	Seed	4	3D	2	Naked	0.078	Complete	No	0.391026	-0.938982
2014-05-26	20	Seed	4	3D	1	Naked	0.182	Complete	Yes	0.654451	-0.423959
2014-05-26	20	Seed	4	3D	3	Naked	0.158	Complete	No	0.315443	-1.15378
2014-05-26	20	Shoot	4	3D	2	Naked	0.523	Complete	No	0.0973423	-2.32952
2014-05-26	20	Shoot	4	3D	3	Naked	0.778	Complete	No	0.0393445	-3.2354
2014-05-26	20	Shoot	4	3D	1	Naked	0.997	Complete	Yes	0.0195286	-3.93588
2014-05-26	20	Root	1	4A	2	Naked	0.187	Complete	Yes	0.272032	-1.30184
2014-05-26	20	Root	1	4A	1	Naked	0.074	Complete	Yes	0.116351	-2.15114
2014-05-26	20	Seed	1	4A	2	Naked	0.262	Complete	Yes	0.726221	-0.3199
2014-05-26	20	Seed	1	4A	3	Naked	0.141	Complete	No	0.533972	-0.627413
2014-05-26	20	Seed	1	4A	1	Naked	0.095	Complete	Yes	0.300842	-1.20117
2014-05-26	20	Shoot	1	4A	2	Naked	0.752	Complete	Yes	0.11496	-2.16317
2014-05-26	20	Shoot	1	4A	3	Naked	0.947	Incomplete	No	0.0209715	-3.86459
2014-05-26	20	Shoot	1	4A	1	Naked	0.622	Complete	Yes	0.0191318	-3.9564
2014-05-26	20	Root	2	4B	1	Low	0.13	Complete	Yes	0.0618462	-2.78311
2014-05-26	20	Seed	2	4B	2	Low	0.177	Complete	No	1.25559	0.227608
2014-05-26	20	Seed	2	4B	3	Low	0.132	Complete	Yes	0.0675758	-2.69451
2014-05-26	20	Seed	2	4B	1	Low	0.2	Complete	Yes	0.32135	-1.13522
2014-05-26	20	Shoot	2	4B	2	Low	0.922	Incomplete	No	0.0886985	-2.42251
2014-05-26	20	Shoot	2	4B	3	Low	0.998	Complete	No	0.0137275	-4.28836
2014-05-26	20	Shoot	2	4B	1	Low	0.888	Complete	Yes	0.0170833	-4.06965
2014-05-26	20	Root	3	4C	2	High	0.106	Complete	No	5.18708	1.64617
2014-05-26	20	Root	3	4C	3	High	0.085	Incomplete	No	2.40141	0.876057
2014-05-26	20	Root	3	4C	1	High	0.095	Incomplete	No	2.52137	0.924802
2014-05-26	20	Seed	3	4C	2	High	0.106	Complete	No	11.6682	2.45687
2014-05-26	20	Seed	3	4C	3	High	0.109	Complete	No	16.2007	2.78506
2014-05-26	20	Seed	3	4C	1	High	0.124	Complete	No	14.9006	2.7014
2014-05-26	20	Shoot	3	4C	2	High	0.978	Incomplete	No	0.788875	-0.237147
2014-05-26	20	Shoot	3	4C	3	High	0.948	Incomplete	No	0.722152	-0.32552
2014-05-26	20	Shoot	3	4C	1	High	0.94	Complete	No	0.75683	-0.278617
2014-05-26	20	Root	4	4D	2	High	0.127	Complete	Yes	0.525906	-0.642634
2014-05-26	20	Root	4	4D	3	High	0.189	Complete	No	0.933069	-0.0692764
2014-05-26	20	Root	4	4D	1	High	0.212	Complete	Yes	0.860519	-0.15022
2014-05-26	20	Seed	4	4D	2	High	0.192	Complete	Yes	1.6774	0.517242
2014-05-26	20	Seed	4	4D	1	High	0.143	Complete	Yes	4.87643	1.58441
2014-05-26	20	Seed	4	4D	3	High	0.125	Complete	No	6.35352	1.84901
2014-05-26	20	Shoot	4	4D	2	High	0.318	Complete	Yes	0.437264	-0.827218
2014-05-26	20	Shoot	4	4D	3	High	0.956	Incomplete	No	0.5459	-0.60532
2014-05-26	20	Shoot	4	4D	1	High	0.966	Complete	Yes	1.24393	0.218279
2014-06-09	34	Root	1	1A	3	Fungicide	0.08	Incomplete	No	0.016375	-4.112
2014-06-09	34	Seed	1	1A	3	Fungicide	0.077	Complete	No	0.0680519	-2.68748
2014-06-09	34	Shoot	1	1A	3	Fungicide	0.572	Incomplete	No	0.00384615	-5.56068
2014-06-09	34	Root	2	1B	3	Naked	0.075	Incomplete	No	0.00346667	-5.66456
2014-06-09	34	Seed	2	1B	3	Naked	0.035	Complete	No	0.0562857	-2.87731
2014-06-09	34	Shoot	2	1B	3	Naked	0.057	Incomplete	No	0.0103509	-4.57068
2014-06-09	34	Root	3	1C	3	Low	0.145	Incomplete	No	0.00282759	-5.86833
2014-06-09	34	Seed	3	1C	3	Low	0.032	Complete	No	0.5025	-0.68816
2014-06-09	34	Shoot	3	1C	3	Low	0.196	Incomplete	No	0.00290816	-5.84023
2014-06-09	34	Root	4	1D	3	Fungicide	0.178	Incomplete	No	0.00196629	-6.23161
2014-06-09	34	Seed	4	1D	3	Fungicide	0.054	Complete	No	0.127407	-2.06037
2014-06-09	34	Shoot	4	1D	3	Fungicide	0.343	Incomplete	No	0.00932945	-4.67458
2014-06-09	34	Root	1	2A	3	Low	0.063	Incomplete	No	0.00793651	-4.83628
2014-06-09	34	Seed	1	2A	3	Low	0.04	Complete	No	0.36925	-0.996281
2014-06-09	34	Shoot	1	2A	3	Low	0.449	Incomplete	No	0.00242762	-6.02085
2014-06-09	34	Root	2	2B	3	Fungicide	0.229	Incomplete	No	0.00528384	-5.2431
2014-06-09	34	Shoot	2	2B	3	Fungicide	0.138	Incomplete	No	0.00275362	-5.89484
2014-06-09	34	Root	3	2C	3	Naked	0.195	Incomplete	No	0.00692308	-4.97289
2014-06-09	34	Shoot	3	2C	3	Naked	0.369	Incomplete	No	0.00205962	-6.18523
2014-06-09	34	Root	4	2D	3	Low	0.135	Incomplete	No	0.00496296	-5.30575
2014-06-09	34	Shoot	4	2D	3	Low	0.35	Incomplete	No	0.015	-4.19971
2014-06-09	34	Root	1	3A	3	High	0.071	Incomplete	No	0.00760563	-4.87887
2014-06-09	34	Seed	1	3A	3	High	0.051	Complete	No	2.54216	0.933013
2014-06-09	34	Shoot	1	3A	3	High	0.189	Incomplete	No	0.0130159	-4.34159
2014-06-09	34	Root	2	3B	3	High	0.094	Incomplete	No	0.0174468	-4.0486
2014-06-09	34	Shoot	2	3B	3	High	0.559	Incomplete	No	0.0031127	-5.77226
2014-06-09	34	Root	3	3C	3	Fungicide	0.101	Incomplete	No	0.00366337	-5.60937
2014-06-09	34	Shoot	3	3C	3	Fungicide	0.092	Incomplete	No	0.0023913	-6.03592
2014-06-09	34	Root	4	3D	3	Naked	0.169	Incomplete	No	0.0052071	-5.25773
2014-06-09	34	Shoot	4	3D	3	Naked	0.523	Incomplete	No	0.00128107	-6.66006
2014-06-09	34	Root	1	4A	3	Naked	0.1	Incomplete	No	0.0026	-5.95224
2014-06-09	34	Seed	1	4A	3	Naked	0.043	Complete	No	0.122558	-2.09917
2014-06-09	34	Shoot	1	4A	3	Naked	0.465	Incomplete	No	0.000989247	-6.91857
2014-06-09	34	Root	2	4B	3	Low	0.124	Incomplete	No	0.0066129	-5.01873
2014-06-09	34	Shoot	2	4B	3	Low	0.16	Incomplete	No	0.00575	-5.15856
2014-06-09	34	Root	3	4C	3	High	0.054	Incomplete	No	0.0566667	-2.87057
2014-06-09	34	Seed	3	4C	3	High	0.066	Complete	No	6.82939	1.92124
2014-06-09	34	Shoot	3	4C	3	High	0.098	Incomplete	No	0.0721429	-2.62911
2014-06-09	34	Root	4	4D	3	High	0.111	Incomplete	No	0.350811	-1.04751
2014-06-09	34	Seed	4	4D	3	High	0.05	Complete	No	1.1424	0.133131
2014-06-09	34	Shoot	4	4D	3	High	0.253	Incomplete	No	0.00814229	-4.81068
2015-05-11	5	Root	A	1A	1	Naked	0.05	Incomplete	No	0.5464	-0.604404
2015-05-11	5	Root	A	1A	2	Naked	0.071	Complete	Yes	0.353662	-1.03941
2015-05-11	5	Root	A	1A	4	Naked	0.065	Complete	Yes	0.240991	-1.423
2015-05-11	5	Root	A	1A	5	Naked	0.058	Complete	Yes	0.01664	-4.09594
2015-05-11	5	Seed	A	1A	1	Naked	0.324	Complete	No	2.9675	1.08772
2015-05-11	5	Seed	A	1A	2	Naked	0.425	Complete	Yes	1.24958	0.222805
2015-05-11	5	Seed	A	1A	4	Naked	0.349	Complete	Yes	0.563673	-0.573281
2015-05-11	5	Seed	A	1A	5	Naked	0.307	Complete	Yes	0.09478	-2.3562
2015-05-11	5	Shoot	A	1A	1	Naked	0.086	Complete	No	0.76314	-0.270314
2015-05-11	5	Shoot	A	1A	2	Naked	0.09	Complete	Yes	0.445	-0.809681
2015-05-11	5	Shoot	A	1A	4	Naked	0.106	Complete	Yes	0.232558	-1.45862
2015-05-11	5	Shoot	A	1A	5	Naked	0.088	Complete	Yes	0.0519638	-2.95721
2015-05-11	5	Root	B	1B	1	Naked	0.04	Incomplete	No	0.357	-1.03002
2015-05-11	5	Root	B	1B	4	Naked	0.087	Complete	Yes	0.114359	-2.16841
2015-05-11	5	Seed	B	1B	1	Naked	0.347	Complete	No	0.61438	-0.487141
2015-05-11	5	Seed	B	1B	2	Naked	0.367	Complete	No	0.9203	-0.0830559
2015-05-11	5	Seed	B	1B	4	Naked	0.389	Complete	Yes	0.480463	-0.733006
2015-05-11	5	Shoot	B	1B	1	Naked	0.138	Complete	No	0.393116	-0.933651
2015-05-11	5	Shoot	B	1B	2	Naked	0.094	Complete	No	1.04521	0.0442205
2015-05-11	5	Shoot	B	1B	4	Naked	0.11	Complete	Yes	0.190544	-1.65787
2015-05-11	5	Root	C	1C	2	Fungicide	0.039	Incomplete	No	2.20026	0.788574
2015-05-11	5	Root	C	1C	4	Fungicide	0.097	Complete	Yes	0.359988	-1.02169
2015-05-11	5	Seed	C	1C	1	Fungicide	0.39	Complete	Yes	4.50038	1.50416
2015-05-11	5	Seed	C	1C	2	Fungicide	0.305	Complete	No	6.30357	1.84112
2015-05-11	5	Seed	C	1C	4	Fungicide	0.355	Complete	Yes	3.04885	1.11476
2015-05-11	5	Shoot	C	1C	1	Fungicide	0.137	Complete	Yes	2.45372	0.897606
2015-05-11	5	Shoot	C	1C	2	Fungicide	0.086	Complete	No	5.34605	1.67636
2015-05-11	5	Shoot	C	1C	4	Fungicide	0.104	Complete	Yes	1.61302	0.478108
2015-05-11	5	Root	D	1D	1	Low	0.096	Complete	Yes	2.23396	0.803775
2015-05-11	5	Root	D	1D	2	Low	0.047	Complete	Yes	5.15021	1.63904
2015-05-11	5	Root	D	1D	4	Low	0.078	Incomplete	No	7.12467	1.96356
2015-05-11	5	Seed	D	1D	1	Low	0.418	Complete	Yes	16.7295	2.81717
2015-05-11	5	Seed	D	1D	2	Low	0.231	Complete	Yes	62.4472	4.13432
2015-05-11	5	Seed	D	1D	4	Low	0.324	Complete	No	46.9755	3.84963
2015-05-11	5	Shoot	D	1D	1	Low	0.135	Complete	Yes	10.3055	2.33268
2015-05-11	5	Shoot	D	1D	2	Low	0.115	Complete	Yes	21.2038	3.05418
2015-05-11	5	Shoot	D	1D	4	Low	0.104	Complete	No	18.7999	2.93385
2015-05-11	5	Root	A	2A	1	Low	0.11	Complete	Yes	3.81909	1.34001
2015-05-11	5	Root	A	2A	2	Low	0.039	Incomplete	No	22.0821	3.09477
2015-05-11	5	Root	A	2A	4	Low	0.034	Incomplete	No	4.57294	1.52016
2015-05-11	5	Seed	A	2A	1	Low	0.407	Complete	Yes	38.7434	3.65696
2015-05-11	5	Seed	A	2A	2	Low	0.406	Complete	No	63.533	4.15156
2015-05-11	5	Seed	A	2A	4	Low	0.225	Complete	No	44.2115	3.78898
2015-05-11	5	Shoot	A	2A	1	Low	0.081	Complete	Yes	30.2456	3.40935
2015-05-11	5	Shoot	A	2A	2	Low	0.08	Complete	No	36.0333	3.58444
2015-05-11	5	Shoot	A	2A	4	Low	0.075	Complete	No	18.294	2.90657
2015-05-11	5	Root	B	2B	1	High	0.078	Complete	Yes	39.5363	3.67722
2015-05-11	5	Root	B	2B	2	High	0.035	Incomplete	No	33.748	3.51892
2015-05-11	5	Root	B	2B	4	High	0.08	Complete	Yes	5.26325	1.66075
2015-05-11	5	Seed	B	2B	1	High	0.378	Complete	Yes	63.7725	4.15532
2015-05-11	5	Seed	B	2B	2	High	0.319	Complete	No	77.2829	4.34747
2015-05-11	5	Seed	B	2B	4	High	0.342	Complete	Yes	64.9458	4.17355
2015-05-11	5	Shoot	B	2B	1	High	0.127	Complete	Yes	47.5443	3.86166
2015-05-11	5	Shoot	B	2B	2	High	0.073	Complete	No	49.467	3.90131
2015-05-11	5	Shoot	B	2B	4	High	0.114	Complete	Yes	47.189	3.85416
2015-05-11	5	Root	C	2C	1	High	0.075	Complete	Yes	14.4785	2.67267
2015-05-11	5	Root	C	2C	2	High	0.059	Complete	Yes	26.7076	3.28495
2015-05-11	5	Root	C	2C	4	High	0.062	Incomplete	No	32.1259	3.46966
2015-05-11	5	Seed	C	2C	1	High	0.342	Complete	Yes	62.0327	4.12766
2015-05-11	5	Seed	C	2C	2	High	0.319	Complete	Yes	64.8015	4.17133
2015-05-11	5	Seed	C	2C	4	High	0.315	Complete	No	71.66	4.27193
2015-05-11	5	Shoot	C	2C	1	High	0.109	Complete	Yes	52.0706	3.9526
2015-05-11	5	Shoot	C	2C	2	High	0.121	Complete	Yes	42.5501	3.75068
2015-05-11	5	Shoot	C	2C	4	High	0.106	Complete	No	52.4556	3.95997
2015-05-11	5	Root	D	2D	1	Fungicide	0.1	Complete	Yes	2.1508	0.76584
2015-05-11	5	Root	D	2D	2	Fungicide	0.109	Complete	Yes	1.84798	0.614094
2015-05-11	5	Root	D	2D	4	Fungicide	0.061	Incomplete	No	0.996903	-0.00310231
2015-05-11	5	Seed	D	2D	1	Fungicide	0.38	Complete	Yes	5.79592	1.75715
2015-05-11	5	Seed	D	2D	2	Fungicide	0.383	Complete	Yes	9.47794	2.24897
2015-05-11	5	Seed	D	2D	4	Fungicide	0.248	Complete	No	4.39366	1.48016
2015-05-11	5	Shoot	D	2D	1	Fungicide	0.12	Complete	Yes	3.3115	1.1974
2015-05-11	5	Shoot	D	2D	2	Fungicide	0.114	Complete	Yes	4.83553	1.57599
2015-05-11	5	Shoot	D	2D	4	Fungicide	0.085	Complete	No	2.66662	0.980811
2015-05-11	5	Root	A	3A	1	High	0.066	Incomplete	No	14.7448	2.69089
2015-05-11	5	Root	A	3A	2	High	0.026	Incomplete	No	54.7712	4.00316
2015-05-11	5	Root	A	3A	4	High	0.013	Incomplete	No	113.596	4.73265
2015-05-11	5	Seed	A	3A	1	High	0.397	Complete	No	57.7513	4.05615
2015-05-11	5	Seed	A	3A	2	High	0.322	Complete	No	64.7952	4.17123
2015-05-11	5	Seed	A	3A	4	High	0.358	Complete	No	55.4321	4.01516
2015-05-11	5	Shoot	A	3A	1	High	0.146	Complete	No	55.2042	4.01104
2015-05-11	5	Shoot	A	3A	2	High	0.099	Complete	No	58.5764	4.07033
2015-05-11	5	Shoot	A	3A	4	High	0.138	Complete	No	40.0009	3.6889
2015-05-11	5	Root	B	3B	1	Low	0.066	Complete	Yes	4.97379	1.60418
2015-05-11	5	Root	B	3B	2	Low	0.027	Incomplete	No	35.3804	3.56616
2015-05-11	5	Root	B	3B	4	Low	0.03	Incomplete	No	12.7234	2.54345
2015-05-11	5	Seed	B	3B	1	Low	0.368	Complete	Yes	18.4948	2.91749
2015-05-11	5	Seed	B	3B	2	Low	0.292	Complete	No	56.3336	4.03129
2015-05-11	5	Seed	B	3B	4	Low	0.346	Complete	No	46.8582	3.84713
2015-05-11	5	Shoot	B	3B	1	Low	0.072	Complete	Yes	19.8981	2.99062
2015-05-11	5	Shoot	B	3B	2	Low	0.084	Complete	No	31.6101	3.45348
2015-05-11	5	Shoot	B	3B	4	Low	0.09	Complete	No	27.2236	3.30408
2015-05-11	5	Root	C	3C	1	Low	0.066	Complete	Yes	14.1073	2.64669
2015-05-11	5	Root	C	3C	2	Low	0.03	Incomplete	No	3.99633	1.38538
2015-05-11	5	Root	C	3C	4	Low	0.075	Complete	Yes	4.54247	1.51347
2015-05-11	5	Seed	C	3C	1	Low	0.371	Complete	Yes	47.9225	3.86958
2015-05-11	5	Seed	C	3C	2	Low	0.341	Complete	No	41.5509	3.72692
2015-05-11	5	Seed	C	3C	4	Low	0.39	Complete	Yes	23.1626	3.14254
2015-05-11	5	Shoot	C	3C	1	Low	0.08	Complete	Yes	43.6581	3.77639
2015-05-11	5	Shoot	C	3C	2	Low	0.142	Complete	No	23.2426	3.14599
2015-05-11	5	Shoot	C	3C	4	Low	0.063	Complete	Yes	15.9179	2.76745
2015-05-11	5	Root	D	3D	1	Naked	0.062	Complete	Yes	1.55726	0.442927
2015-05-11	5	Root	D	3D	2	Naked	0.033	Incomplete	No	0.797879	-0.225799
2015-05-11	5	Root	D	3D	4	Naked	0.045	Incomplete	No	0.159648	-1.83478
2015-05-11	5	Seed	D	3D	1	Naked	0.375	Complete	Yes	1.08104	0.0779235
2015-05-11	5	Seed	D	3D	2	Naked	0.397	Complete	No	0.53529	-0.624947
2015-05-11	5	Seed	D	3D	4	Naked	0.31	Complete	No	0.313225	-1.16083
2015-05-11	5	Shoot	D	3D	1	Naked	0.137	Complete	Yes	0.587883	-0.531227
2015-05-11	5	Shoot	D	3D	2	Naked	0.106	Complete	No	0.363113	-1.01304
2015-05-11	5	Shoot	D	3D	4	Naked	0.104	Complete	No	0.196253	-1.62835
2015-05-11	5	Root	A	4A	1	Fungicide	0.05	Incomplete	No	1.6464	0.498591
2015-05-11	5	Root	A	4A	2	Fungicide	0.05	Incomplete	No	0.4172	-0.87419
2015-05-11	5	Root	A	4A	4	Fungicide	0.04	Incomplete	No	2.46978	0.904129
2015-05-11	5	Seed	A	4A	1	Fungicide	0.309	Complete	No	3.14074	1.14446
2015-05-11	5	Seed	A	4A	2	Fungicide	0.42	Complete	No	3.6821	1.30348
2015-05-11	5	Seed	A	4A	4	Fungicide	0.378	Complete	No	10.8927	2.3881
2015-05-11	5	Shoot	A	4A	1	Fungicide	0.058	Incomplete	No	1.98052	0.683358
2015-05-11	5	Shoot	A	4A	2	Fungicide	0.085	Complete	No	1.17165	0.158411
2015-05-11	5	Shoot	A	4A	4	Fungicide	0.092	Complete	No	4.52293	1.50916
2015-05-11	5	Root	B	4B	1	Fungicide	0.042	Incomplete	No	2.24214	0.807432
2015-05-11	5	Root	B	4B	2	Fungicide	0.062	Complete	Yes	0.287419	-1.24681
2015-05-11	5	Root	B	4B	4	Fungicide	0.04	Incomplete	No	0.915085	-0.0887386
2015-05-11	5	Seed	B	4B	1	Fungicide	0.268	Complete	No	8.75381	2.16949
2015-05-11	5	Seed	B	4B	2	Fungicide	0.425	Complete	Yes	3.10833	1.13409
2015-05-11	5	Seed	B	4B	4	Fungicide	0.347	Complete	No	5.00317	1.61007
2015-05-11	5	Shoot	B	4B	1	Fungicide	0.064	Complete	No	5.59234	1.7214
2015-05-11	5	Shoot	B	4B	2	Fungicide	0.06	Complete	Yes	0.9475	-0.0539283
2015-05-11	5	Shoot	B	4B	4	Fungicide	0.098	Complete	No	1.59106	0.464398
2015-05-11	5	Root	C	4C	1	Naked	0.041	Incomplete	No	2.31415	0.839041
2015-05-11	5	Root	C	4C	2	Naked	0.035	Incomplete	No	0.984571	-0.0155488
2015-05-11	5	Root	C	4C	4	Naked	0.061	Incomplete	No	0.598843	-0.512757
2015-05-11	5	Seed	C	4C	1	Naked	0.4	Complete	No	0.58755	-0.531794
2015-05-11	5	Seed	C	4C	2	Naked	0.364	Complete	No	2.65168	0.975192
2015-05-11	5	Seed	C	4C	4	Naked	0.354	Complete	No	1.42375	0.353292
2015-05-11	5	Shoot	C	4C	1	Naked	0.112	Complete	No	0.231875	-1.46156
2015-05-11	5	Shoot	C	4C	2	Naked	0.059	Complete	No	1.71373	0.538672
2015-05-11	5	Shoot	C	4C	4	Naked	0.146	Complete	No	0.561661	-0.576857
2015-05-11	5	Root	D	4D	1	High	0.043	Incomplete	No	19.0398	2.94653
2015-05-11	5	Root	D	4D	2	High	0.026	Incomplete	No	91.175	4.51278
2015-05-11	5	Root	D	4D	4	High	0.081	Complete	Yes	30.2957	3.41101
2015-05-11	5	Seed	D	4D	1	High	0.336	Complete	No	73.2007	4.2932
2015-05-11	5	Seed	D	4D	2	High	0.317	Complete	No	66.8369	4.20225
2015-05-11	5	Seed	D	4D	4	High	0.373	Complete	Yes	47.232	3.85507
2015-05-11	5	Shoot	D	4D	1	High	0.078	Complete	No	35.9478	3.58207
2015-05-11	5	Shoot	D	4D	2	High	0.088	Complete	No	48.5441	3.88247
2015-05-11	5	Shoot	D	4D	4	High	0.097	Complete	Yes	35.7577	3.57676
2015-05-13	7	Root	A	1A	2	Naked	0.076	Incomplete	No	0.0180767	-4.01313
2015-05-13	7	Seed	A	1A	2	Naked	0.318	Complete	No	0.121156	-2.11068
2015-05-13	7	Shoot	A	1A	2	Naked	0.167	Complete	No	0.0503112	-2.98953
2015-05-13	7	Root	B	1B	2	Naked	0.11	Incomplete	No	0.379044	-0.970103
2015-05-13	7	Seed	B	1B	2	Naked	0.337	Complete	No	1.35971	0.307268
2015-05-13	7	Root	C	1C	2	Fungicide	0.105	Incomplete	No	0.346646	-1.05945
2015-05-13	7	Seed	C	1C	2	Fungicide	0.31	Complete	No	3.10396	1.13268
2015-05-13	7	Shoot	C	1C	2	Fungicide	0.247	Complete	No	1.38202	0.323545
2015-05-13	7	Root	D	1D	2	Low	0.095	Incomplete	No	1.68684	0.522859
2015-05-13	7	Seed	D	1D	2	Low	0.38	Complete	No	13.7653	2.62215
2015-05-13	7	Shoot	D	1D	2	Low	0.203	Complete	No	8.65357	2.15797
2015-05-13	7	Root	A	2A	2	Low	0.116	Complete	Yes	1.32059	0.278078
2015-05-13	7	Seed	A	2A	2	Low	0.343	Complete	Yes	16.4737	2.80177
2015-05-13	7	Shoot	A	2A	2	Low	0.154	Complete	Yes	7.55068	2.02164
2015-05-13	7	Root	B	2B	2	High	0.072	Incomplete	No	52.2045	3.95517
2015-05-13	7	Seed	B	2B	2	High	0.332	Complete	No	59.3137	4.08284
2015-05-13	7	Shoot	B	2B	2	High	0.179	Complete	No	27.8539	3.32697
2015-05-13	7	Root	C	2C	2	High	0.16	Complete	Yes	18.977	2.94323
2015-05-13	7	Seed	C	2C	2	High	0.328	Complete	Yes	56.3011	4.03071
2015-05-13	7	Shoot	C	2C	2	High	0.175	Complete	Yes	33.1357	3.50061
2015-05-13	7	Root	D	2D	2	Fungicide	0.089	Incomplete	No	0.389262	-0.943502
2015-05-13	7	Seed	D	2D	2	Fungicide	0.322	Complete	No	2.50673	0.918978
2015-05-13	7	Shoot	D	2D	2	Fungicide	0.21	Complete	No	1.31761	0.275822
2015-05-13	7	Root	A	3A	2	High	0.073	Incomplete	No	27.3932	3.31029
2015-05-13	7	Seed	A	3A	2	High	0.31	Complete	No	62.8479	4.14072
2015-05-13	7	Shoot	A	3A	2	High	0.18	Complete	No	32.3046	3.47521
2015-05-13	7	Root	B	3B	2	Low	0.111	Incomplete	No	2.62479	0.965
2015-05-13	7	Seed	B	3B	2	Low	0.296	Complete	No	19.7709	2.98421
2015-05-13	7	Shoot	B	3B	2	Low	0.177	Complete	No	13.1397	2.57564
2015-05-13	7	Root	C	3C	2	Low	0.123	Incomplete	No	9.03717	2.20135
2015-05-13	7	Seed	C	3C	2	Low	0.324	Complete	No	49.3195	3.89832
2015-05-13	7	Shoot	C	3C	2	Low	0.218	Complete	No	23.0925	3.13951
2015-05-13	7	Root	D	3D	2	Naked	0.133	Complete	Yes	0.169874	-1.7727
2015-05-13	7	Seed	D	3D	2	Naked	0.387	Complete	Yes	0.562646	-0.575104
2015-05-13	7	Shoot	D	3D	2	Naked	0.131	Complete	Yes	0.0984801	-2.3179
2015-05-13	7	Root	A	4A	2	Fungicide	0.096	Incomplete	No	0.209666	-1.56224
2015-05-13	7	Seed	A	4A	2	Fungicide	0.307	Complete	No	3.23847	1.1751
2015-05-13	7	Shoot	A	4A	2	Fungicide	0.189	Complete	No	1.22304	0.201339
2015-05-13	7	Root	B	4B	2	Fungicide	0.101	Incomplete	No	0.594852	-0.519442
2015-05-13	7	Seed	B	4B	2	Fungicide	0.407	Complete	No	3.40937	1.22653
2015-05-13	7	Shoot	B	4B	2	Fungicide	0.218	Complete	No	1.53283	0.427113
2015-05-13	7	Root	C	4C	2	Naked	0.107	Incomplete	No	0.11387	-2.1727
2015-05-13	7	Seed	C	4C	2	Naked	0.256	Complete	No	0.572241	-0.558196
2015-05-13	7	Shoot	C	4C	2	Naked	0.199	Complete	No	0.314805	-1.1558
2015-05-13	7	Root	D	4D	2	High	0.122	Complete	Yes	15.6317	2.7493
2015-05-13	7	Seed	D	4D	2	High	0.271	Complete	Yes	56.9248	4.04173
2015-05-13	7	Shoot	D	4D	2	High	0.152	Complete	Yes	31.8004	3.45948
2015-05-13	7	Seed	A	1A	3	Naked	0.353	Complete	No	0.556091	-0.586824
2015-05-13	7	Shoot	A	1A	3	Naked	0.12	Complete	No	0.381167	-0.964519
2015-05-13	7	Root	B	1B	3	Naked	0.088	Incomplete	No	0.161477	-1.82339
2015-05-13	7	Seed	B	1B	3	Naked	0.407	Complete	No	0.399287	-0.918074
2015-05-13	7	Shoot	B	1B	3	Naked	0.183	Complete	No	0.223279	-1.49933
2015-05-13	7	Root	C	1C	3	Fungicide	0.088	Incomplete	No	0.798523	-0.224992
2015-05-13	7	Seed	C	1C	3	Fungicide	0.407	Complete	No	1.76504	0.568172
2015-05-13	7	Shoot	C	1C	3	Fungicide	0.24	Complete	No	1.12121	0.114407
2015-05-13	7	Root	D	1D	3	Low	0.064	Incomplete	No	4.17094	1.42814
2015-05-13	7	Seed	D	1D	3	Low	0.303	Complete	No	47.1103	3.85249
2015-05-13	7	Shoot	D	1D	3	Low	0.165	Complete	No	31.5299	3.45094
2015-05-13	7	Root	A	2A	3	Low	0.095	Incomplete	No	3.98042	1.38139
2015-05-13	7	Seed	A	2A	3	Low	0.411	Complete	No	41.6001	3.7281
2015-05-13	7	Shoot	A	2A	3	Low	0.14	Complete	No	27.3299	3.30798
2015-05-13	7	Root	B	2B	3	High	0.084	Incomplete	No	23.9688	3.17675
2015-05-13	7	Seed	B	2B	3	High	0.326	Complete	No	83.7202	4.42748
2015-05-13	7	Shoot	B	2B	3	High	0.151	Complete	No	44.3269	3.79159
2015-05-13	7	Root	C	2C	3	High	0.141	Incomplete	No	47.7841	3.86669
2015-05-13	7	Seed	C	2C	3	High	0.373	Complete	No	76.8174	4.34143
2015-05-13	7	Shoot	C	2C	3	High	0.172	Complete	No	38.2608	3.64443
2015-05-13	7	Root	D	2D	3	Fungicide	0.131	Complete	Yes	0.623359	-0.472633
2015-05-13	7	Seed	D	2D	3	Fungicide	0.408	Complete	Yes	6.37684	1.85267
2015-05-13	7	Shoot	D	2D	3	Fungicide	0.202	Complete	Yes	2.98802	1.09461
2015-05-13	7	Root	A	3A	3	High	0.06	Incomplete	No	19.9123	2.99134
2015-05-13	7	Seed	A	3A	3	High	0.373	Complete	No	62.3686	4.13306
2015-05-13	7	Shoot	A	3A	3	High	0.22	Complete	No	43.5695	3.77436
2015-05-13	7	Root	B	3B	3	Low	0.117	Complete	Yes	14.1548	2.65005
2015-05-13	7	Seed	B	3B	3	Low	0.275	Complete	Yes	79.72	4.37852
2015-05-13	7	Shoot	B	3B	3	Low	0.146	Complete	Yes	31.9936	3.46553
2015-05-13	7	Root	C	3C	3	Low	0.093	Incomplete	No	1.26204	0.232732
2015-05-13	7	Seed	C	3C	3	Low	0.329	Complete	No	13.4979	2.60253
2015-05-13	7	Shoot	C	3C	3	Low	0.182	Complete	No	9.32885	2.23311
2015-05-13	7	Root	D	3D	3	Naked	0.074	Incomplete	No	0.776892	-0.252454
2015-05-13	7	Seed	D	3D	3	Naked	0.342	Complete	No	0.674094	-0.394386
2015-05-13	7	Shoot	D	3D	3	Naked	0.158	Complete	No	0.346139	-1.06091
2015-05-13	7	Root	A	4A	3	Fungicide	0.097	Incomplete	No	1.26918	0.238367
2015-05-13	7	Seed	A	4A	3	Fungicide	0.411	Complete	No	4.64822	1.53649
2015-05-13	7	Shoot	A	4A	3	Fungicide	0.218	Complete	No	2.47239	0.905183
2015-05-13	7	Root	B	4B	3	Fungicide	0.135	Complete	Yes	0.114148	-2.17026
2015-05-13	7	Seed	B	4B	3	Fungicide	0.452	Complete	Yes	3.18164	1.1574
2015-05-13	7	Shoot	B	4B	3	Fungicide	0.157	Complete	Yes	2.07567	0.730283
2015-05-13	7	Root	C	4C	3	Naked	0.098	Incomplete	No	1.68612	0.522431
2015-05-13	7	Seed	C	4C	3	Naked	0.279	Complete	No	0.370215	-0.993671
2015-05-13	7	Shoot	C	4C	3	Naked	0.215	Complete	No	0.603953	-0.504258
2015-05-13	7	Root	D	4D	3	High	0.087	Incomplete	No	27.147	3.30127
2015-05-13	7	Seed	D	4D	3	High	0.341	Complete	No	77.9242	4.35574
2015-05-13	7	Shoot	D	4D	3	High	0.183	Complete	No	41.8078	3.73308
2015-05-13	7	Root	A	1A	4	Naked	0.71	Incomplete	No	0.00488732	-5.32111
2015-05-13	7	Seed	A	1A	4	Naked	0.402	Complete	No	1.01592	0.015795
2015-05-13	7	Shoot	A	1A	4	Naked	0.145	Complete	No	0.296621	-1.2153
2015-05-13	7	Root	B	1B	4	Naked	0.06	Incomplete	No	0.065	-2.73337
2015-05-13	7	Seed	B	1B	4	Naked	0.35	Complete	No	0.576257	-0.551201
2015-05-13	7	Shoot	B	1B	4	Naked	0.179	Complete	No	2.0081	0.697189
2015-05-13	7	Root	C	1C	4	Fungicide	0.093	Incomplete	No	0.541183	-0.613998
2015-05-13	7	Shoot	C	1C	4	Fungicide	0.2	Complete	No	2.0925	0.73836
2015-05-13	7	Root	D	1D	4	Low	0.128	Complete	Yes	6.25148	1.83282
2015-05-13	7	Seed	D	1D	4	Low	0.353	Complete	Yes	31.6637	3.45517
2015-05-13	7	Shoot	D	1D	4	Low	0.161	Complete	Yes	24.8976	3.21477
2015-05-13	7	Root	A	2A	4	Low	0.151	Complete	Yes	1.77503	0.573819
2015-05-13	7	Seed	A	2A	4	Low	0.369	Complete	Yes	18.0196	2.89146
2015-05-13	7	Shoot	A	2A	4	Low	0.206	Complete	Yes	7.99427	2.07873
2015-05-13	7	Root	B	2B	4	High	0.085	Incomplete	No	8.83894	2.17917
2015-05-13	7	Seed	B	2B	4	High	0.265	Complete	No	83.5982	4.42602
2015-05-13	7	Shoot	B	2B	4	High	0.194	Complete	No	39.1476	3.66734
2015-05-13	7	Root	C	2C	4	High	0.119	Complete	Yes	34.1977	3.53216
2015-05-13	7	Seed	C	2C	4	High	0.293	Complete	Yes	95.4024	4.5581
2015-05-13	7	Root	D	2D	4	Fungicide	0.139	Complete	Yes	0.516835	-0.660033
2015-05-13	7	Seed	D	2D	4	Fungicide	0.227	Complete	Yes	3.05176	1.11572
2015-05-13	7	Shoot	D	2D	4	Fungicide	0.191	Complete	Yes	1.8245	0.601307
2015-05-13	7	Root	A	3A	4	High	0.188	Complete	Yes	13.5495	2.60635
2015-05-13	7	Seed	A	3A	4	High	0.373	Complete	Yes	72.6118	4.28513
2015-05-13	7	Shoot	A	3A	4	High	0.137	Complete	Yes	50.692	3.92577
2015-05-13	7	Root	B	3B	4	Low	0.131	Complete	Yes	3.07336	1.12277
2015-05-13	7	Seed	B	3B	4	Low	0.31	Complete	Yes	16.3198	2.79238
2015-05-13	7	Shoot	B	3B	4	Low	0.167	Complete	Yes	8.12192	2.09457
2015-05-13	7	Root	C	3C	4	Low	0.126	Incomplete	No	5.45421	1.69639
2015-05-13	7	Seed	C	3C	4	Low	0.324	Complete	No	26.5195	3.27788
2015-05-13	7	Shoot	C	3C	4	Low	0.217	Complete	No	11.9144	2.47775
2015-05-13	7	Root	D	3D	4	Naked	0.096	Incomplete	No	0.437083	-0.827631
2015-05-13	7	Seed	D	3D	4	Naked	0.374	Complete	No	0.537032	-0.621697
2015-05-13	7	Shoot	D	3D	4	Naked	0.285	Complete	No	0.380702	-0.965739
2015-05-13	7	Root	A	4A	4	Fungicide	0.116	Incomplete	No	1.24733	0.221003
2015-05-13	7	Seed	A	4A	4	Fungicide	0.312	Complete	No	6.19481	1.82371
2015-05-13	7	Shoot	A	4A	4	Fungicide	0.219	Complete	No	3.46425	1.2425
2015-05-13	7	Root	B	4B	4	Fungicide	0.103	Incomplete	No	0.585631	-0.535065
2015-05-13	7	Seed	B	4B	4	Fungicide	0.397	Complete	No	4.7238	1.55261
2015-05-13	7	Shoot	B	4B	4	Fungicide	0.22	Complete	No	2.17459	0.776841
2015-05-13	7	Root	C	4C	4	Naked	0.234	Complete	Yes	0.249231	-1.38938
2015-05-13	7	Seed	C	4C	4	Naked	0.359	Complete	Yes	0.661894	-0.41265
2015-05-13	7	Shoot	C	4C	4	Naked	0.225	Complete	Yes	0.277067	-1.2835
2015-05-13	7	Root	D	4D	4	High	0.104	Complete	Yes	10.9019	2.38894
2015-05-13	7	Seed	D	4D	4	High	0.347	Complete	Yes	59.5067	4.08609
2015-05-13	7	Shoot	D	4D	4	High	0.132	Complete	Yes	37.5427	3.62548
2015-05-13	7	Root	A	1A	5	Naked	0.071	Incomplete	No	0.013133	-4.33263
2015-05-13	7	Seed	A	1A	5	Naked	0.284	Complete	No	0.0614569	-2.78942
2015-05-13	7	Shoot	A	1A	5	Naked	0.171	Complete	No	0.0395246	-3.23083
2015-05-15	9	Root	A	1A	2	Naked	0.122	Incomplete	No	0.267295	-1.3194
2015-05-15	9	Root	A	1A	5	Naked	0.103	Incomplete		0.0861165	-2.45205
2015-05-15	9	Root	A	1A	3	Naked	0.128	Complete	Yes	0.105781	-2.24638
2015-05-15	9	Root	A	1A	1	Naked	0.223	Complete	Yes	0.0313194	-3.46352
2015-05-15	9	Root	A	1A	4	Naked	0.134	Incomplete	No	0.0117285	-4.44574
2015-05-15	9	Seed	A	1A	2	Naked	0.357	Complete	No	1.02165	0.0214216
2015-05-15	9	Seed	A	1A	5	Naked	0.334	Complete	Yes	0.318144	-1.14525
2015-05-15	9	Seed	A	1A	3	Naked	0.253	Complete	Yes	1.17542	0.161621
2015-05-15	9	Seed	A	1A	1	Naked	0.349	Complete	Yes	0.248399	-1.39272
2015-05-15	9	Seed	A	1A	4	Naked	0.276	Complete	No	0.0478225	-3.04026
2015-05-15	9	Shoot	A	1A	2	Naked	0.204	Complete	No	0.168971	-1.77803
2015-05-15	9	Shoot	A	1A	5	Naked	0.351	Complete	Yes	0.145499	-1.92759
2015-05-15	9	Shoot	A	1A	3	Naked	0.149	Complete	Yes	0.49953	-0.694087
2015-05-15	9	Shoot	A	1A	1	Naked	0.244	Complete	Yes	0.0939842	-2.36463
2015-05-15	9	Shoot	A	1A	4	Naked	0.266	Complete	No	0.0200949	-3.90729
2015-05-15	9	Root	B	1B	2	Naked	0.027	Incomplete	No	0.418148	-0.871919
2015-05-15	9	Root	B	1B	5	Naked	0.22	Complete	Yes	0.137	-1.98777
2015-05-15	9	Root	B	1B	3	Naked	0.116	Incomplete	No	0.0906897	-2.40031
2015-05-15	9	Root	B	1B	4	Naked	0.093	Incomplete	No	0.174931	-1.74336
2015-05-15	9	Root	B	1B	1	Naked	0.203	Complete	Yes	0.0428181	-3.1508
2015-05-15	9	Seed	B	1B	2	Naked	0.312	Complete	No	1.14971	0.139511
2015-05-15	9	Seed	B	1B	5	Naked	0.386	Complete	No	0.344922	-1.06444
2015-05-15	9	Seed	B	1B	3	Naked	0.273	Complete	No	0.762894	-0.270636
2015-05-15	9	Seed	B	1B	4	Naked	0.313	Complete	No	1.208	0.188969
2015-05-15	9	Seed	B	1B	1	Naked	0.31	Complete	Yes	0.522509	-0.649114
2015-05-15	9	Shoot	B	1B	2	Naked	0.134	Complete	No	0.42	-0.867501
2015-05-15	9	Shoot	B	1B	5	Naked	0.223	Complete	No	0.18009	-1.7143
2015-05-15	9	Shoot	B	1B	3	Naked	0.309	Complete	No	0.293754	-1.22501
2015-05-15	9	Shoot	B	1B	4	Naked	0.239	Complete	No	0.525775	-0.642882
2015-05-15	9	Shoot	B	1B	1	Naked	0.286	Complete	Yes	0.282721	-1.26329
2015-05-15	9	Root	C	1C	2	Fungicide	0.202	Incomplete	No	0.568762	-0.564293
2015-05-15	9	Root	C	1C	5	Fungicide	0.141	Incomplete	No	0.13156	-2.02829
2015-05-15	9	Root	C	1C	3	Fungicide	0.156	Incomplete	No	0.158782	-1.84022
2015-05-15	9	Root	C	1C	4	Fungicide	0.127	Incomplete	No	0.270658	-1.3069
2015-05-15	9	Root	C	1C	1	Fungicide	0.208	Incomplete	No	0.100732	-2.29529
2015-05-15	9	Seed	C	1C	2	Fungicide	0.314	Complete	No	6.7965	1.91641
2015-05-15	9	Seed	C	1C	5	Fungicide	0.311	Complete	No	1.51987	0.418626
2015-05-15	9	Seed	C	1C	3	Fungicide	0.383	Complete	No	2.3999	0.875425
2015-05-15	9	Seed	C	1C	4	Fungicide	0.265	Complete	No	2.47218	0.9051
2015-05-15	9	Seed	C	1C	1	Fungicide	0.286	Complete	No	1.53872	0.430949
2015-05-15	9	Shoot	C	1C	2	Fungicide	0.354	Complete	No	2.86661	1.05313
2015-05-15	9	Shoot	C	1C	5	Fungicide	0.304	Complete	No	0.46375	-0.76841
2015-05-15	9	Shoot	C	1C	3	Fungicide	0.32	Complete	No	0.96	-0.040822
2015-05-15	9	Shoot	C	1C	4	Fungicide	0.238	Complete	No	1.41691	0.348477
2015-05-15	9	Shoot	C	1C	1	Fungicide	0.308	Complete	No	0.811142	-0.209313
2015-05-15	9	Root	D	1D	2	Low	0.132	Incomplete	No	3.92258	1.36675
2015-05-15	9	Root	D	1D	5	Low	0.148	Incomplete	No	4.715	1.55075
2015-05-15	9	Root	D	1D	3	Low	0.158	Incomplete	No	1.76101	0.565889
2015-05-15	9	Root	D	1D	4	Low	0.154	Incomplete	No	2.06888	0.727008
2015-05-15	9	Root	D	1D	1	Low	0.139	Incomplete	No	0.714639	-0.335978
2015-05-15	9	Seed	D	1D	2	Low	0.364	Complete	No	19.4521	2.96796
2015-05-15	9	Seed	D	1D	5	Low	0.387	Complete	No	29.6951	3.39098
2015-05-15	9	Seed	D	1D	3	Low	0.316	Complete	No	18.542	2.92004
2015-05-15	9	Seed	D	1D	4	Low	0.367	Complete	No	21.5386	3.06985
2015-05-15	9	Seed	D	1D	1	Low	0.358	Complete	No	9.93014	2.29557
2015-05-15	9	Shoot	D	1D	2	Low	0.304	Complete	No	11.5192	2.44401
2015-05-15	9	Shoot	D	1D	5	Low	0.25	Complete	No	13.1115	2.57349
2015-05-15	9	Shoot	D	1D	3	Low	0.38	Complete	No	8.77432	2.17183
2015-05-15	9	Shoot	D	1D	4	Low	0.279	Complete	No	9.48686	2.24991
2015-05-15	9	Shoot	D	1D	1	Low	0.293	Complete	No	3.11241	1.1354
2015-05-15	9	Root	A	2A	2	Low	0.049	Incomplete	No	11.8539	2.47266
2015-05-15	9	Root	A	2A	5	Low	0.115	Incomplete	No	2.58426	0.94944
2015-05-15	9	Root	A	2A	3	Low	0.1	Complete	Yes	4.3312	1.46584
2015-05-15	9	Root	A	2A	4	Low	0.051	Incomplete	No	0.358664	-1.02537
2015-05-15	9	Root	A	2A	1	Low	0.102	Incomplete	No	4.19469	1.43382
2015-05-15	9	Seed	A	2A	2	Low	0.252	Complete	No	65.3285	4.17943
2015-05-15	9	Seed	A	2A	5	Low	0.329	Complete	No	11.6804	2.45791
2015-05-15	9	Seed	A	2A	3	Low	0.396	Complete	Yes	29.1369	3.37201
2015-05-15	9	Seed	A	2A	4	Low	0.417	Complete	No	12.2925	2.50899
2015-05-15	9	Seed	A	2A	1	Low	0.374	Complete	No	21.7836	3.08116
2015-05-15	9	Shoot	A	2A	2	Low	0.202	Complete	No	22.9576	3.13365
2015-05-15	9	Shoot	A	2A	5	Low	0.273	Complete	No	7.6552	2.03539
2015-05-15	9	Shoot	A	2A	3	Low	0.166	Complete	Yes	12.435	2.52052
2015-05-15	9	Shoot	A	2A	4	Low	0.145	Complete	No	2.91575	1.07013
2015-05-15	9	Shoot	A	2A	1	Low	0.294	Complete	No	15.0235	2.70962
2015-05-15	9	Root	B	2B	2	High	0.1	Incomplete	No	26.7925	3.28812
2015-05-15	9	Root	B	2B	5	High	0.092	Incomplete	No	29.5729	3.38686
2015-05-15	9	Root	B	2B	3	High	0.155	Incomplete	No	14.0644	2.64365
2015-05-15	9	Root	B	2B	4	High	0.099	Incomplete	No	19.7914	2.98525
2015-05-15	9	Root	B	2B	1	High	0.13	Incomplete	No	21.4976	3.06794
2015-05-15	9	Seed	B	2B	2	High	0.319	Complete	No	67.0873	4.20599
2015-05-15	9	Seed	B	2B	5	High	0.298	Complete	No	72.4748	4.28324
2015-05-15	9	Seed	B	2B	3	High	0.344	Complete	No	68.8112	4.23137
2015-05-15	9	Seed	B	2B	4	High	0.312	Complete	No	62.843	4.14064
2015-05-15	9	Seed	B	2B	1	High	0.328	Complete	No	48.368	3.87884
2015-05-15	9	Shoot	B	2B	2	High	0.293	Complete	No	34.1769	3.53155
2015-05-15	9	Shoot	B	2B	5	High	0.188	Complete	No	42.6165	3.75224
2015-05-15	9	Shoot	B	2B	3	High	0.358	Complete	No	25.548	3.24056
2015-05-15	9	Shoot	B	2B	4	High	0.267	Complete	No	39.54	3.67731
2015-05-15	9	Shoot	B	2B	1	High	0.275	Complete	No	30.9799	3.43334
2015-05-15	9	Root	C	2C	2	High	0.137	Incomplete	No	10.0522	2.30779
2015-05-15	9	Root	C	2C	5	High	0.139	Incomplete	No	13.895	2.63153
2015-05-15	9	Root	C	2C	3	High	0.08	Incomplete	No	28.9202	3.36454
2015-05-15	9	Root	C	2C	4	High	0.067	Incomplete	No	14.9705	2.70608
2015-05-15	9	Root	C	2C	1	High	0.063	Incomplete	No	31.8445	3.46086
2015-05-15	9	Seed	C	2C	2	High	0.295	Complete	No	80.8568	4.39268
2015-05-15	9	Seed	C	2C	5	High	0.411	Complete	No	53.1684	3.97346
2015-05-15	9	Seed	C	2C	3	High	0.282	Complete	No	87.2104	4.46832
2015-05-15	9	Seed	C	2C	4	High	0.28	Complete	No	69.6382	4.24331
2015-05-15	9	Seed	C	2C	1	High	0.378	Complete	No	41.0443	3.71465
2015-05-15	9	Shoot	C	2C	2	High	0.275	Complete	No	34.5095	3.54123
2015-05-15	9	Shoot	C	2C	5	High	0.362	Complete	No	26.1891	3.26534
2015-05-15	9	Shoot	C	2C	3	High	0.292	Complete	No	34.8903	3.55221
2015-05-15	9	Shoot	C	2C	4	High	0.257	Complete	No	24.257	3.1887
2015-05-15	9	Shoot	C	2C	1	High	0.188	Complete	No	28.7892	3.36
2015-05-15	9	Root	D	2D	5	Fungicide	0.114	Incomplete	No	0.519211	-0.655446
2015-05-15	9	Root	D	2D	3	Fungicide	0.108	Incomplete	No	0.670741	-0.399373
2015-05-15	9	Root	D	2D	4	Fungicide	0.108	Incomplete	No	0.27493	-1.29124
2015-05-15	9	Root	D	2D	1	Fungicide	0.105	Incomplete	No	0.725062	-0.321498
2015-05-15	9	Seed	D	2D	5	Fungicide	0.35	Complete	No	4.52726	1.51012
2015-05-15	9	Seed	D	2D	3	Fungicide	0.306	Complete	No	1.71556	0.539737
2015-05-15	9	Seed	D	2D	4	Fungicide	0.302	Complete	No	2.34092	0.850542
[truncated: 1,074 more rows]

## Sheet: Key
Variable	Description
Sample_Date	Date at which sample was removed from plot
Days_Post_Planting	Days after planting
Region	Region of the plant (Root, Seed, Shoot)
Block	Block the plot was in
Plot	Plot that the sample was removed from
Plant_Number	A number assigned to a specific plant within a given plot and sample date
Treatment	Seed treatment application rate (Naked, Fungicide, Low, High)
Weight_g	Weight of the plant region in grams
Notes	Denotes if over 80 % of the plant region was present (Complete) or not (Incomplete)
Total_Sample	Denotes if both the root and shoot region of a given plant (Plant_Number) are both rated as "Complete" or not
cloth_µg_g	Concentration of clothianidin (µg) in plant tissue (g)
Ln_cloth	Natural log transformation of cloth_µg_g
